# Supplementary material for: Kinetic resolution of racemic planar-chiral vinylcymantrenes by molybdenum-catalyzed asymmetric metathesis dimerization
Source: Beilstein J Org Chem. 2026 Mar 31;22:568–74. doi: 10.3762/bjoc.22.42 (PMC13058277; doi:10.3762/bjoc.22.42)
Supplement: File 2 — Crystallographic information file for compound 2b. [file Beilstein_J_Org_Chem-22-568-s002.cif]

data_re2_autored
_audit_creation_date               2025-12-26
_audit_creation_method
;
Olex2 1.5
(compiled 2025.04.05 svn.rf049d14d for OlexSys, GUI svn.r7205)
;
_shelx_SHELXL_version_number       '2019/3'
_audit_contact_author_address      ?
_audit_contact_author_email        ?
_audit_contact_author_name         ''
_audit_contact_author_phone        ?
_publ_contact_author_id_orcid      ?
_publ_section_references
;
Dolomanov, O.V., Bourhis, L.J., Gildea, R.J, Howard, J.A.K. & Puschmann, H.
 (2009), J. Appl. Cryst. 42, 339-341.

Sheldrick, G.M. (2015). Acta Cryst. A71, 3-8.

Sheldrick, G.M. (2015). Acta Cryst. C71, 3-8.
;
_chemical_name_common              ?
_chemical_name_systematic          ?
_chemical_formula_moiety           'C20 H14 Mn2 O6'
_chemical_formula_sum              'C20 H14 Mn2 O6'
_chemical_formula_weight           460.19
_chemical_absolute_configuration   ?
_chemical_melting_point            ?
loop_
  _atom_type_symbol
  _atom_type_description
  _atom_type_scat_dispersion_real
  _atom_type_scat_dispersion_imag
  _atom_type_scat_source
 'C' 'C' 0.0033 0.0016 'International Tables Vol C Tables 4.2.6.8 and 6.1.1.4'
 'H' 'H' 0.0000 0.0000 'International Tables Vol C Tables 4.2.6.8 and 6.1.1.4'
 'O' 'O' 0.0106 0.0060 'International Tables Vol C Tables 4.2.6.8 and 6.1.1.4'
 'Mn' 'Mn' 0.3368 0.7283 'International Tables Vol C Tables 4.2.6.8 and 6.1.1.4'

_shelx_space_group_comment
;
The symmetry employed for this shelxl refinement is uniquely defined
by the following loop, which should always be used as a source of
symmetry information in preference to the above space-group names.
They are only intended as comments.
;
_space_group_crystal_system        'monoclinic'
_space_group_IT_number             4
_space_group_name_H-M_alt          'P 1 21 1'
_space_group_name_Hall             'P 2yb'
loop_
  _space_group_symop_operation_xyz
 'x, y, z'
 '-x, y+1/2, -z'

_cell_length_a                     6.55140(10)
_cell_length_b                     13.1607(2)
_cell_length_c                     21.9606(3)
_cell_angle_alpha                  90
_cell_angle_beta                   92.8500(10)
_cell_angle_gamma                  90
_cell_volume                       1891.12(5)
_cell_formula_units_Z              4
_cell_measurement_reflns_used      23208
_cell_measurement_temperature      123.15
_cell_measurement_theta_max        29.4010
_cell_measurement_theta_min        2.4110
_shelx_estimated_absorpt_T_max     0.821
_shelx_estimated_absorpt_T_min     0.771
_exptl_absorpt_coefficient_mu      1.369
_exptl_absorpt_correction_T_max    0.821
_exptl_absorpt_correction_T_min    0.771
_exptl_absorpt_correction_type     multi-scan
_exptl_absorpt_process_details     
;
CrysAlisPro 1.171.43.130a (Rigaku Oxford Diffraction, 2024)
Empirical absorption correction using spherical harmonics,
implemented in SCALE3 ABSPACK scaling algorithm.
;
_exptl_absorpt_special_details     ?
_exptl_crystal_colour              'clear light yellow'
_exptl_crystal_colour_lustre       clear
_exptl_crystal_colour_modifier     light
_exptl_crystal_colour_primary      yellow
_exptl_crystal_density_diffrn      1.616
_exptl_crystal_density_meas        ?
_exptl_crystal_density_method      ?
_exptl_crystal_description         block
_exptl_crystal_F_000               928
_exptl_crystal_size_max            0.2
_exptl_crystal_size_mid            0.2
_exptl_crystal_size_min            0.15
_exptl_transmission_factor_max     ?
_exptl_transmission_factor_min     ?
_diffrn_reflns_av_R_equivalents    0.0203
_diffrn_reflns_av_unetI/netI       0.0156
_diffrn_reflns_Laue_measured_fraction_full  0.998
_diffrn_reflns_Laue_measured_fraction_max  0.999
_diffrn_reflns_limit_h_max         8
_diffrn_reflns_limit_h_min         -8
_diffrn_reflns_limit_k_max         16
_diffrn_reflns_limit_k_min         -16
_diffrn_reflns_limit_l_max         26
_diffrn_reflns_limit_l_min         -27
_diffrn_reflns_number              38497
_diffrn_reflns_point_group_measured_fraction_full  0.999
_diffrn_reflns_point_group_measured_fraction_max  0.998
_diffrn_reflns_theta_full          25.242
_diffrn_reflns_theta_max           26.362
_diffrn_reflns_theta_min           2.417
_diffrn_ambient_temperature        123.15
_diffrn_detector_area_resol_mean   10.0000
_diffrn_measured_fraction_theta_full  0.998
_diffrn_measured_fraction_theta_max  0.999
_diffrn_measurement_device_type    'XtaLAB AFC11 (RCD3): quarter-chi single'
_diffrn_measurement_method         '\w scans'
_diffrn_radiation_type             MoK\a
_diffrn_radiation_wavelength       0.71073
_diffrn_source                     'Rotating Anode X-ray tube'
_reflns_Friedel_coverage           0.911
_reflns_Friedel_fraction_full      0.999
_reflns_Friedel_fraction_max       0.997
_reflns_number_gt                  7574
_reflns_number_total               7717
_reflns_special_details
;
 Reflections were merged by SHELXL according to the crystal
 class for the calculation of statistics and refinement.
 
 _reflns_Friedel_fraction is defined as the number of unique
 Friedel pairs measured divided by the number that would be
 possible theoretically, ignoring centric projections and
 systematic absences.
;
_reflns_threshold_expression       'I > 2\s(I)'
_computing_cell_refinement         'CrysAlisPro 1.171.41.93a (Rigaku OD, 2020)'
_computing_data_collection         'CrysAlisPro 1.171.41.93a (Rigaku OD, 2020)'
_computing_data_reduction          'CrysAlisPro 1.171.41.93a (Rigaku OD, 2020)'
_computing_molecular_graphics      'Olex2 1.5 (Dolomanov et al., 2009)'
_computing_publication_material    'Olex2 1.5 (Dolomanov et al., 2009)'
_computing_structure_refinement    'SHELXL 2019/3 (Sheldrick, 2015)'
_computing_structure_solution      'SHELXT 2018/2 (Sheldrick, 2018)'
_refine_diff_density_max           0.189
_refine_diff_density_min           -0.175
_refine_diff_density_rms           0.036
_refine_ls_abs_structure_details
;
 Flack x determined using 3546 quotients [(I+)-(I-)]/[(I+)+(I-)]
 (Parsons, Flack and Wagner, Acta Cryst. B69 (2013) 249-259).
;
_refine_ls_abs_structure_Flack     -0.010(4)
_refine_ls_extinction_coef         .
_refine_ls_extinction_method       none
_refine_ls_goodness_of_fit_ref     1.044
_refine_ls_hydrogen_treatment      constr
_refine_ls_matrix_type             full
_refine_ls_number_parameters       509
_refine_ls_number_reflns           7717
_refine_ls_number_restraints       1
_refine_ls_R_factor_all            0.0170
_refine_ls_R_factor_gt             0.0166
_refine_ls_restrained_S_all        1.044
_refine_ls_shift/su_max            0.002
_refine_ls_shift/su_mean           0.000
_refine_ls_structure_factor_coef   Fsqd
_refine_ls_weighting_details      
 'w=1/[\s^2^(Fo^2^)+(0.0236P)^2^+0.2933P] where P=(Fo^2^+2Fc^2^)/3'
_refine_ls_weighting_scheme        calc
_refine_ls_wR_factor_gt            0.0417
_refine_ls_wR_factor_ref           0.0420
_refine_special_details            ?
_olex2_refinement_description
;
1. Fixed Uiso
 At 1.2 times of:
  All C(H) groups
 At 1.5 times of:
  All C(H,H,H) groups
2.a Aromatic/amide H refined with riding coordinates:
 C9(H9), C4(H4), C30(H30), C23(H23), C24(H24), C34(H34), C13(H13), C25(H25),
 C31(H31), C5(H5), C3(H3), C10(H10), C29(H29), C11(H11), C14(H14), C33(H33)
2.b Idealised Me refined as rotating group:
 C32(H32A,H32B,H32C), C6(H6A,H6B,H6C), C12(H12A,H12B,H12C), C26(H26A,H26B,H26C)
;
_atom_sites_solution_hydrogens     geom
_atom_sites_solution_primary       dual
_atom_sites_solution_secondary     ?
loop_
  _atom_site_label
  _atom_site_type_symbol
  _atom_site_fract_x
  _atom_site_fract_y
  _atom_site_fract_z
  _atom_site_U_iso_or_equiv
  _atom_site_adp_type
  _atom_site_occupancy
  _atom_site_site_symmetry_order
  _atom_site_calc_flag
  _atom_site_refinement_flags_posn
  _atom_site_refinement_flags_adp
  _atom_site_refinement_flags_occupancy
  _atom_site_disorder_assembly
  _atom_site_disorder_group
 Mn1 Mn 0.61204(4) 0.40192(2) 0.99949(2) 0.01603(7) Uani 1 1 d . . . . .
 Mn3 Mn 0.49336(5) 0.39844(2) 0.51088(2) 0.01825(7) Uani 1 1 d . . . . .
 Mn2 Mn 0.74133(5) 0.56876(2) 0.74112(2) 0.01911(7) Uani 1 1 d . . . . .
 Mn4 Mn 0.34671(5) 0.57263(2) 0.24498(2) 0.01825(7) Uani 1 1 d . . . . .
 O5 O 0.4492(3) 0.58745(15) 0.83834(8) 0.0346(4) Uani 1 1 d . . . . .
 O4 O 0.6110(3) 0.36354(14) 0.70228(8) 0.0346(4) Uani 1 1 d . . . . .
 O3 O 0.3335(3) 0.27472(14) 1.06813(8) 0.0351(4) Uani 1 1 d . . . . .
 O10 O 0.0361(3) 0.41513(14) 0.22037(9) 0.0363(4) Uani 1 1 d . . . . .
 O9 O 0.2840(3) 0.27511(14) 0.60079(8) 0.0347(4) Uani 1 1 d . . . . .
 O6 O 0.4779(3) 0.67853(14) 0.65069(8) 0.0364(4) Uani 1 1 d . . . . .
 O1 O 0.3705(3) 0.58958(13) 1.00752(9) 0.0384(4) Uani 1 1 d . . . . .
 O8 O 0.2061(3) 0.34575(15) 0.40800(8) 0.0368(4) Uani 1 1 d . . . . .
 O12 O 0.1098(3) 0.72559(14) 0.17424(8) 0.0397(5) Uani 1 1 d . . . . .
 O11 O 0.1902(3) 0.63070(18) 0.36374(9) 0.0500(5) Uani 1 1 d . . . . .
 O2 O 0.4134(3) 0.34375(15) 0.88153(9) 0.0445(5) Uani 1 1 d . . . . .
 C8 C 0.9936(3) 0.54784(16) 0.80606(10) 0.0197(5) Uani 1 1 d . . . . .
 O7 O 0.2561(3) 0.57892(16) 0.54279(10) 0.0471(5) Uani 1 1 d . . . . .
 C9 C 0.9504(4) 0.65414(17) 0.79805(10) 0.0237(5) Uani 1 1 d . . . . .
 H9 H 0.909720 0.699492 0.828854 0.028 Uiso 1 1 calc R U . . .
 C1 C 0.8793(3) 0.48866(17) 1.02978(10) 0.0181(4) Uani 1 1 d . . . . .
 C2 C 0.9018(3) 0.45504(16) 0.96834(10) 0.0177(4) Uani 1 1 d . . . . .
 C4 C 0.8694(4) 0.31305(18) 1.02946(11) 0.0218(5) Uani 1 1 d . . . . .
 H4 H 0.860435 0.244500 1.042624 0.026 Uiso 1 1 calc R U . . .
 C30 C 0.6200(4) 0.63106(18) 0.20905(10) 0.0247(5) Uani 1 1 d . . . . .
 H30 H 0.630096 0.694795 0.189111 0.030 Uiso 1 1 calc R U . . .
 C23 C 0.7410(4) 0.33671(17) 0.46319(10) 0.0213(5) Uani 1 1 d . . . . .
 H23 H 0.724554 0.285773 0.432690 0.026 Uiso 1 1 calc R U . . .
 C32 C 0.5419(4) 0.34824(17) 0.21527(11) 0.0243(5) Uani 1 1 d . . . . .
 H32A H 0.471954 0.318735 0.249516 0.036 Uiso 1 1 calc R U . . .
 H32B H 0.674240 0.314697 0.211629 0.036 Uiso 1 1 calc R U . . .
 H32C H 0.457962 0.338482 0.177524 0.036 Uiso 1 1 calc R U . . .
 C27 C 0.5746(3) 0.45946(17) 0.22618(10) 0.0191(4) Uani 1 1 d . . . . .
 C24 C 0.7767(4) 0.31933(18) 0.52597(11) 0.0248(5) Uani 1 1 d . . . . .
 H24 H 0.789569 0.254807 0.545172 0.030 Uiso 1 1 calc R U . . .
 C34 C 0.6582(3) 0.45278(17) 0.34135(10) 0.0204(4) Uani 1 1 d . . . . .
 H34 H 0.642904 0.380998 0.341056 0.025 Uiso 1 1 calc R U . . .
 C13 C 0.9263(3) 0.52073(16) 0.91561(10) 0.0192(4) Uani 1 1 d . . . . .
 H13 H 0.902096 0.591455 0.920069 0.023 Uiso 1 1 calc R U . . .
 C25 C 0.7900(3) 0.41532(18) 0.55572(10) 0.0235(5) Uani 1 1 d . . . . .
 H25 H 0.812169 0.425671 0.598345 0.028 Uiso 1 1 calc R U . . .
 C7 C 1.0493(3) 0.50924(18) 0.74815(10) 0.0227(5) Uani 1 1 d . . . . .
 C28 C 0.6287(3) 0.50637(17) 0.28335(10) 0.0189(4) Uani 1 1 d . . . . .
 C31 C 0.5682(4) 0.53672(17) 0.18065(10) 0.0219(5) Uani 1 1 d . . . . .
 H31 H 0.534855 0.526904 0.138467 0.026 Uiso 1 1 calc R U . . .
 C5 C 0.8597(3) 0.40103(18) 1.06701(9) 0.0200(4) Uani 1 1 d . . . . .
 H5 H 0.843062 0.401175 1.109735 0.024 Uiso 1 1 calc R U . . .
 C21 C 0.7645(3) 0.49328(17) 0.51105(10) 0.0200(5) Uani 1 1 d . . . . .
 C37 C 0.3659(4) 0.32287(18) 0.56560(10) 0.0245(5) Uani 1 1 d . . . . .
 C3 C 0.8946(3) 0.34626(17) 0.96892(10) 0.0205(5) Uani 1 1 d . . . . .
 H3 H 0.905117 0.303428 0.934400 0.025 Uiso 1 1 calc R U . . .
 C6 C 0.8906(4) 0.59642(16) 1.05181(10) 0.0239(5) Uani 1 1 d . . . . .
 H6A H 0.822821 0.641052 1.021336 0.036 Uiso 1 1 calc R U . . .
 H6B H 1.034033 0.616580 1.058158 0.036 Uiso 1 1 calc R U . . .
 H6C H 0.822137 0.602066 1.090352 0.036 Uiso 1 1 calc R U . . .
 C22 C 0.7338(3) 0.44407(17) 0.45295(10) 0.0181(4) Uani 1 1 d . . . . .
 C10 C 0.9787(4) 0.6799(2) 0.73629(11) 0.0284(5) Uani 1 1 d . . . . .
 H10 H 0.961233 0.745360 0.718579 0.034 Uiso 1 1 calc R U . . .
 C29 C 0.6540(4) 0.61307(17) 0.27235(10) 0.0219(5) Uani 1 1 d . . . . .
 H29 H 0.687829 0.663056 0.302390 0.026 Uiso 1 1 calc R U . . .
 C11 C 1.0379(4) 0.59039(19) 0.70568(10) 0.0275(5) Uani 1 1 d . . . . .
 H11 H 1.065283 0.585673 0.663698 0.033 Uiso 1 1 calc R U . . .
 C14 C 0.9810(3) 0.48665(16) 0.86126(9) 0.0194(4) Uani 1 1 d . . . . .
 H14 H 1.014514 0.416644 0.858380 0.023 Uiso 1 1 calc R U . . .
 C15 C 0.4610(3) 0.51479(18) 1.00405(10) 0.0232(5) Uani 1 1 d . . . . .
 C38 C 0.1540(4) 0.47809(17) 0.23087(11) 0.0242(5) Uani 1 1 d . . . . .
 C33 C 0.7049(3) 0.49750(16) 0.39465(9) 0.0189(4) Uani 1 1 d . . . . .
 H33 H 0.720653 0.569263 0.394856 0.023 Uiso 1 1 calc R U . . .
 C36 C 0.3142(4) 0.36556(18) 0.44904(11) 0.0252(5) Uani 1 1 d . . . . .
 C19 C 0.5569(3) 0.57929(19) 0.79905(10) 0.0242(5) Uani 1 1 d . . . . .
 C12 C 1.1206(4) 0.4034(2) 0.73579(10) 0.0301(5) Uani 1 1 d . . . . .
 H12A H 1.030056 0.354556 0.754589 0.045 Uiso 1 1 calc R U . . .
 H12B H 1.260332 0.394670 0.753014 0.045 Uiso 1 1 calc R U . . .
 H12C H 1.117961 0.391873 0.691673 0.045 Uiso 1 1 calc R U . . .
 C18 C 0.6556(4) 0.44435(19) 0.71704(10) 0.0244(5) Uani 1 1 d . . . . .
 C39 C 0.2484(4) 0.60863(19) 0.31711(11) 0.0298(5) Uani 1 1 d . . . . .
 C17 C 0.4401(4) 0.32501(18) 1.04124(10) 0.0238(5) Uani 1 1 d . . . . .
 C20 C 0.5798(4) 0.63426(18) 0.68521(11) 0.0259(5) Uani 1 1 d . . . . .
 C40 C 0.2007(4) 0.66660(18) 0.20291(11) 0.0278(5) Uani 1 1 d . . . . .
 C35 C 0.3468(4) 0.50741(19) 0.53019(12) 0.0285(5) Uani 1 1 d . . . . .
 C16 C 0.4877(4) 0.36702(18) 0.92762(11) 0.0270(5) Uani 1 1 d . . . . .
 C26 C 0.7755(4) 0.60494(17) 0.52216(11) 0.0257(5) Uani 1 1 d . . . . .
 H26A H 0.660235 0.638444 0.500239 0.039 Uiso 1 1 calc R U . . .
 H26B H 0.904084 0.631485 0.507618 0.039 Uiso 1 1 calc R U . . .
 H26C H 0.769427 0.618291 0.565938 0.039 Uiso 1 1 calc R U . . .

loop_
  _atom_site_aniso_label
  _atom_site_aniso_U_11
  _atom_site_aniso_U_22
  _atom_site_aniso_U_33
  _atom_site_aniso_U_23
  _atom_site_aniso_U_13
  _atom_site_aniso_U_12
 Mn1 0.01641(15) 0.01434(14) 0.01708(14) -0.00188(12) -0.00167(11) 0.00027(13)
 Mn3 0.02067(15) 0.01707(15) 0.01707(15) 0.00128(13) 0.00161(11) 0.00020(14)
 Mn2 0.02075(16) 0.02003(15) 0.01653(15) 0.00026(14) 0.00076(12) -0.00198(14)
 Mn4 0.02350(16) 0.01704(15) 0.01415(15) 0.00034(13) 0.00042(11) 0.00188(14)
 O5 0.0252(9) 0.0500(12) 0.0291(9) -0.0051(8) 0.0069(7) -0.0037(8)
 O4 0.0372(10) 0.0267(9) 0.0397(10) -0.0071(8) -0.0008(8) -0.0064(8)
 O3 0.0288(9) 0.0396(10) 0.0366(10) 0.0104(8) -0.0017(8) -0.0120(8)
 O10 0.0257(9) 0.0315(10) 0.0511(11) -0.0032(9) -0.0034(8) -0.0029(8)
 O9 0.0454(11) 0.0333(9) 0.0264(9) 0.0017(7) 0.0101(8) -0.0103(8)
 O6 0.0439(11) 0.0370(10) 0.0276(9) 0.0070(8) -0.0055(8) 0.0050(9)
 O1 0.0309(10) 0.0232(9) 0.0613(12) -0.0019(8) 0.0037(9) 0.0092(8)
 O8 0.0310(10) 0.0490(12) 0.0297(9) -0.0045(8) -0.0068(8) -0.0036(8)
 O12 0.0524(12) 0.0296(10) 0.0361(10) 0.0069(8) -0.0060(9) 0.0125(9)
 O11 0.0552(13) 0.0660(14) 0.0304(11) -0.0181(10) 0.0166(10) -0.0016(11)
 O2 0.0462(12) 0.0492(12) 0.0356(10) -0.0194(9) -0.0216(9) 0.0125(10)
 C8 0.0145(10) 0.0262(12) 0.0185(10) -0.0028(8) 0.0010(8) -0.0022(8)
 O7 0.0298(10) 0.0313(10) 0.0801(15) -0.0181(11) 0.0021(9) 0.0056(9)
 C9 0.0238(11) 0.0238(12) 0.0233(12) -0.0033(9) 0.0007(9) -0.0070(9)
 C1 0.0146(10) 0.0217(11) 0.0179(10) -0.0050(8) -0.0005(8) -0.0012(8)
 C2 0.0138(10) 0.0217(11) 0.0174(11) -0.0046(8) 0.0000(8) 0.0007(8)
 C4 0.0190(12) 0.0212(11) 0.0248(12) 0.0014(9) -0.0022(9) 0.0043(9)
 C30 0.0292(12) 0.0253(11) 0.0197(11) 0.0063(9) 0.0038(9) -0.0037(10)
 C23 0.0223(12) 0.0202(11) 0.0217(11) -0.0003(9) 0.0023(9) 0.0043(9)
 C32 0.0267(12) 0.0239(12) 0.0224(11) -0.0033(9) 0.0022(9) 0.0014(9)
 C27 0.0190(11) 0.0215(11) 0.0170(10) -0.0005(8) 0.0026(8) 0.0022(8)
 C24 0.0235(12) 0.0259(11) 0.0249(12) 0.0079(9) 0.0006(10) 0.0074(9)
 C34 0.0233(11) 0.0179(10) 0.0200(11) 0.0023(8) 0.0005(9) 0.0005(8)
 C13 0.0181(10) 0.0189(10) 0.0208(11) -0.0025(8) 0.0016(8) -0.0022(8)
 C25 0.0233(11) 0.0305(13) 0.0164(10) 0.0050(9) -0.0013(8) 0.0042(9)
 C7 0.0163(11) 0.0312(12) 0.0210(11) -0.0018(9) 0.0032(9) -0.0025(9)
 C28 0.0190(11) 0.0189(10) 0.0190(11) 0.0008(8) 0.0020(8) -0.0009(8)
 C31 0.0256(12) 0.0261(11) 0.0145(10) 0.0017(8) 0.0047(9) 0.0004(9)
 C5 0.0172(9) 0.0256(10) 0.0168(9) 0.0006(9) -0.0021(7) 0.0003(10)
 C21 0.0183(11) 0.0224(11) 0.0191(11) 0.0015(9) -0.0005(8) -0.0001(9)
 C37 0.0289(13) 0.0231(11) 0.0215(12) -0.0026(9) 0.0015(10) -0.0008(9)
 C3 0.0209(11) 0.0198(11) 0.0207(11) -0.0037(8) -0.0002(9) 0.0055(9)
 C6 0.0268(12) 0.0245(12) 0.0210(11) -0.0080(9) 0.0055(9) -0.0080(9)
 C22 0.0150(10) 0.0230(10) 0.0163(10) 0.0021(8) -0.0005(8) 0.0008(8)
 C10 0.0302(13) 0.0262(12) 0.0287(13) 0.0039(10) 0.0013(10) -0.0109(10)
 C29 0.0251(12) 0.0226(11) 0.0179(11) 0.0005(8) 0.0007(9) -0.0019(9)
 C11 0.0245(12) 0.0372(14) 0.0214(11) 0.0013(10) 0.0063(9) -0.0074(10)
 C14 0.0162(10) 0.0212(11) 0.0206(11) -0.0022(8) -0.0004(8) 0.0003(8)
 C15 0.0194(12) 0.0219(12) 0.0283(12) -0.0007(9) -0.0001(9) -0.0020(9)
 C38 0.0231(12) 0.0237(12) 0.0257(12) 0.0011(9) 0.0008(9) 0.0057(10)
 C33 0.0194(11) 0.0184(10) 0.0190(10) 0.0027(8) 0.0013(8) 0.0001(8)
 C36 0.0239(12) 0.0252(11) 0.0271(12) 0.0018(9) 0.0058(10) -0.0005(9)
 C19 0.0222(11) 0.0255(11) 0.0243(11) 0.0000(10) -0.0044(9) -0.0018(10)
 C12 0.0284(12) 0.0368(12) 0.0257(11) -0.0049(11) 0.0072(9) 0.0051(12)
 C18 0.0219(12) 0.0302(13) 0.0210(11) 0.0014(9) -0.0008(9) -0.0001(9)
 C39 0.0311(13) 0.0328(13) 0.0254(13) -0.0034(10) -0.0007(10) 0.0026(10)
 C17 0.0216(12) 0.0226(11) 0.0264(12) -0.0010(9) -0.0065(9) -0.0014(9)
 C20 0.0304(12) 0.0250(11) 0.0225(12) -0.0009(9) 0.0036(10) -0.0035(10)
 C40 0.0349(13) 0.0235(12) 0.0248(12) -0.0009(10) 0.0003(10) 0.0030(10)
 C35 0.0218(12) 0.0248(12) 0.0391(14) -0.0044(10) 0.0023(10) -0.0043(10)
 C16 0.0253(12) 0.0264(11) 0.0288(12) -0.0056(9) -0.0041(10) 0.0060(9)
 C26 0.0282(12) 0.0250(12) 0.0234(12) -0.0015(9) -0.0032(9) -0.0035(9)

_geom_special_details
;
 All esds (except the esd in the dihedral angle between two l.s. planes)
 are estimated using the full covariance matrix.  The cell esds are taken
 into account individually in the estimation of esds in distances, angles
 and torsion angles; correlations between esds in cell parameters are only
 used when they are defined by crystal symmetry.  An approximate (isotropic)
 treatment of cell esds is used for estimating esds involving l.s. planes.
;
loop_
  _geom_bond_atom_site_label_1
  _geom_bond_atom_site_label_2
  _geom_bond_distance
  _geom_bond_site_symmetry_2
  _geom_bond_publ_flag
 Mn1 C1 2.167(2) . ?
 Mn1 C2 2.166(2) . ?
 Mn1 C4 2.129(2) . ?
 Mn1 C5 2.1431(19) . ?
 Mn1 C3 2.130(2) . ?
 Mn1 C15 1.791(2) . ?
 Mn1 C17 1.799(2) . ?
 Mn1 C16 1.799(2) . ?
 Mn3 C23 2.135(2) . ?
 Mn3 C24 2.139(2) . ?
 Mn3 C25 2.146(2) . ?
 Mn3 C21 2.171(2) . ?
 Mn3 C37 1.797(2) . ?
 Mn3 C22 2.158(2) . ?
 Mn3 C36 1.803(2) . ?
 Mn3 C35 1.789(3) . ?
 Mn2 C8 2.146(2) . ?
 Mn2 C9 2.129(2) . ?
 Mn2 C7 2.163(2) . ?
 Mn2 C10 2.141(2) . ?
 Mn2 C11 2.147(2) . ?
 Mn2 C19 1.803(2) . ?
 Mn2 C18 1.802(3) . ?
 Mn2 C20 1.800(3) . ?
 Mn4 C30 2.136(2) . ?
 Mn4 C27 2.163(2) . ?
 Mn4 C28 2.175(2) . ?
 Mn4 C31 2.128(2) . ?
 Mn4 C29 2.140(2) . ?
 Mn4 C38 1.789(2) . ?
 Mn4 C39 1.803(3) . ?
 Mn4 C40 1.792(2) . ?
 O5 C19 1.146(3) . ?
 O4 C18 1.146(3) . ?
 O3 C17 1.147(3) . ?
 O10 C38 1.148(3) . ?
 O9 C37 1.150(3) . ?
 O6 C20 1.144(3) . ?
 O1 C15 1.153(3) . ?
 O8 C36 1.148(3) . ?
 O12 C40 1.148(3) . ?
 O11 C39 1.148(3) . ?
 O2 C16 1.143(3) . ?
 C8 C9 1.436(3) . ?
 C8 C7 1.433(3) . ?
 C8 C14 1.461(3) . ?
 O7 C35 1.154(3) . ?
 C9 H9 0.9500 . ?
 C9 C10 1.419(3) . ?
 C1 C2 1.434(3) . ?
 C1 C5 1.423(3) . ?
 C1 C6 1.499(3) . ?
 C2 C13 1.460(3) . ?
 C2 C3 1.433(3) . ?
 C4 H4 0.9500 . ?
 C4 C5 1.425(3) . ?
 C4 C3 1.417(3) . ?
 C30 H30 0.9500 . ?
 C30 C31 1.423(3) . ?
 C30 C29 1.417(3) . ?
 C23 H23 0.9500 . ?
 C23 C24 1.406(3) . ?
 C23 C22 1.431(3) . ?
 C32 H32A 0.9800 . ?
 C32 H32B 0.9800 . ?
 C32 H32C 0.9800 . ?
 C32 C27 1.497(3) . ?
 C27 C28 1.428(3) . ?
 C27 C31 1.425(3) . ?
 C24 H24 0.9500 . ?
 C24 C25 1.423(3) . ?
 C34 H34 0.9500 . ?
 C34 C28 1.460(3) . ?
 C34 C33 1.332(3) . ?
 C13 H13 0.9500 . ?
 C13 C14 1.341(3) . ?
 C25 H25 0.9500 . ?
 C25 C21 1.424(3) . ?
 C7 C11 1.417(3) . ?
 C7 C12 1.498(4) . ?
 C28 C29 1.436(3) . ?
 C31 H31 0.9500 . ?
 C5 H5 0.9500 . ?
 C21 C22 1.436(3) . ?
 C21 C26 1.491(3) . ?
 C3 H3 0.9500 . ?
 C6 H6A 0.9800 . ?
 C6 H6B 0.9800 . ?
 C6 H6C 0.9800 . ?
 C22 C33 1.465(3) . ?
 C10 H10 0.9500 . ?
 C10 C11 1.420(4) . ?
 C29 H29 0.9500 . ?
 C11 H11 0.9500 . ?
 C14 H14 0.9500 . ?
 C33 H33 0.9500 . ?
 C12 H12A 0.9800 . ?
 C12 H12B 0.9800 . ?
 C12 H12C 0.9800 . ?
 C26 H26A 0.9800 . ?
 C26 H26B 0.9800 . ?
 C26 H26C 0.9800 . ?

loop_
  _geom_angle_atom_site_label_1
  _geom_angle_atom_site_label_2
  _geom_angle_atom_site_label_3
  _geom_angle
  _geom_angle_site_symmetry_1
  _geom_angle_site_symmetry_3
  _geom_angle_publ_flag
 C2 Mn1 C1 38.67(8) . . ?
 C4 Mn1 C1 65.11(8) . . ?
 C4 Mn1 C2 65.29(9) . . ?
 C4 Mn1 C5 38.96(9) . . ?
 C4 Mn1 C3 38.86(9) . . ?
 C5 Mn1 C1 38.55(9) . . ?
 C5 Mn1 C2 64.84(8) . . ?
 C3 Mn1 C1 64.92(8) . . ?
 C3 Mn1 C2 38.95(8) . . ?
 C3 Mn1 C5 64.92(8) . . ?
 C15 Mn1 C1 89.22(10) . . ?
 C15 Mn1 C2 104.21(9) . . ?
 C15 Mn1 C4 150.44(10) . . ?
 C15 Mn1 C5 111.56(10) . . ?
 C15 Mn1 C3 142.59(10) . . ?
 C15 Mn1 C17 94.39(11) . . ?
 C15 Mn1 C16 91.91(10) . . ?
 C17 Mn1 C1 131.06(9) . . ?
 C17 Mn1 C2 157.44(9) . . ?
 C17 Mn1 C4 92.27(10) . . ?
 C17 Mn1 C5 96.66(9) . . ?
 C17 Mn1 C3 122.89(10) . . ?
 C17 Mn1 C16 92.05(11) . . ?
 C16 Mn1 C1 136.67(10) . . ?
 C16 Mn1 C2 99.85(10) . . ?
 C16 Mn1 C4 116.61(10) . . ?
 C16 Mn1 C5 154.12(10) . . ?
 C16 Mn1 C3 89.92(10) . . ?
 C23 Mn3 C24 38.39(9) . . ?
 C23 Mn3 C25 64.63(9) . . ?
 C23 Mn3 C21 65.03(9) . . ?
 C23 Mn3 C22 38.93(8) . . ?
 C24 Mn3 C25 38.79(9) . . ?
 C24 Mn3 C21 64.92(9) . . ?
 C24 Mn3 C22 64.78(9) . . ?
 C25 Mn3 C21 38.50(8) . . ?
 C25 Mn3 C22 64.59(8) . . ?
 C37 Mn3 C23 120.47(10) . . ?
 C37 Mn3 C24 93.18(10) . . ?
 C37 Mn3 C25 100.99(10) . . ?
 C37 Mn3 C21 136.41(9) . . ?
 C37 Mn3 C22 157.65(10) . . ?
 C37 Mn3 C36 93.68(11) . . ?
 C22 Mn3 C21 38.74(8) . . ?
 C36 Mn3 C23 91.22(10) . . ?
 C36 Mn3 C24 121.81(10) . . ?
 C36 Mn3 C25 155.67(10) . . ?
 C36 Mn3 C21 129.89(9) . . ?
 C36 Mn3 C22 95.14(9) . . ?
 C35 Mn3 C23 148.37(10) . . ?
 C35 Mn3 C24 145.62(11) . . ?
 C35 Mn3 C25 107.03(10) . . ?
 C35 Mn3 C21 89.29(10) . . ?
 C35 Mn3 C37 90.71(12) . . ?
 C35 Mn3 C22 109.44(10) . . ?
 C35 Mn3 C36 91.95(11) . . ?
 C8 Mn2 C7 38.86(8) . . ?
 C8 Mn2 C11 64.99(9) . . ?
 C9 Mn2 C8 39.27(9) . . ?
 C9 Mn2 C7 65.08(9) . . ?
 C9 Mn2 C10 38.82(9) . . ?
 C9 Mn2 C11 64.89(9) . . ?
 C10 Mn2 C8 65.38(9) . . ?
 C10 Mn2 C7 64.76(10) . . ?
 C10 Mn2 C11 38.66(10) . . ?
 C11 Mn2 C7 38.40(9) . . ?
 C19 Mn2 C8 93.55(9) . . ?
 C19 Mn2 C9 88.80(9) . . ?
 C19 Mn2 C7 129.27(9) . . ?
 C19 Mn2 C10 119.76(10) . . ?
 C19 Mn2 C11 153.59(10) . . ?
 C18 Mn2 C8 107.27(9) . . ?
 C18 Mn2 C9 146.53(10) . . ?
 C18 Mn2 C7 88.16(10) . . ?
 C18 Mn2 C10 145.35(11) . . ?
 C18 Mn2 C11 106.77(10) . . ?
 C18 Mn2 C19 93.83(11) . . ?
 C20 Mn2 C8 157.17(10) . . ?
 C20 Mn2 C9 119.14(10) . . ?
 C20 Mn2 C7 137.45(10) . . ?
 C20 Mn2 C10 92.46(11) . . ?
 C20 Mn2 C11 101.60(10) . . ?
 C20 Mn2 C19 93.02(10) . . ?
 C20 Mn2 C18 94.07(11) . . ?
 C30 Mn4 C27 65.05(9) . . ?
 C30 Mn4 C28 64.90(8) . . ?
 C30 Mn4 C29 38.71(9) . . ?
 C27 Mn4 C28 38.44(8) . . ?
 C31 Mn4 C30 39.00(9) . . ?
 C31 Mn4 C27 38.79(8) . . ?
 C31 Mn4 C28 64.79(9) . . ?
 C31 Mn4 C29 65.08(9) . . ?
 C29 Mn4 C27 64.92(9) . . ?
 C29 Mn4 C28 38.87(8) . . ?
 C38 Mn4 C30 141.63(10) . . ?
 C38 Mn4 C27 88.61(10) . . ?
 C38 Mn4 C28 111.52(9) . . ?
 C38 Mn4 C31 103.25(10) . . ?
 C38 Mn4 C29 150.21(10) . . ?
 C38 Mn4 C39 93.15(11) . . ?
 C38 Mn4 C40 92.11(11) . . ?
 C39 Mn4 C30 124.95(11) . . ?
 C39 Mn4 C27 128.97(10) . . ?
 C39 Mn4 C28 95.67(10) . . ?
 C39 Mn4 C31 157.97(11) . . ?
 C39 Mn4 C29 93.45(10) . . ?
 C40 Mn4 C30 89.82(11) . . ?
 C40 Mn4 C27 137.11(10) . . ?
 C40 Mn4 C28 153.91(10) . . ?
 C40 Mn4 C31 100.08(10) . . ?
 C40 Mn4 C29 116.36(10) . . ?
 C40 Mn4 C39 93.83(11) . . ?
 C9 C8 Mn2 69.71(13) . . ?
 C9 C8 C14 128.28(19) . . ?
 C7 C8 Mn2 71.18(12) . . ?
 C7 C8 C9 107.09(19) . . ?
 C7 C8 C14 124.6(2) . . ?
 C14 C8 Mn2 123.28(15) . . ?
 Mn2 C9 H9 123.7 . . ?
 C8 C9 Mn2 71.03(12) . . ?
 C8 C9 H9 125.8 . . ?
 C10 C9 Mn2 71.07(14) . . ?
 C10 C9 C8 108.4(2) . . ?
 C10 C9 H9 125.8 . . ?
 C2 C1 Mn1 70.61(12) . . ?
 C2 C1 C6 126.1(2) . . ?
 C5 C1 Mn1 69.81(12) . . ?
 C5 C1 C2 107.87(19) . . ?
 C5 C1 C6 125.8(2) . . ?
 C6 C1 Mn1 128.56(16) . . ?
 C1 C2 Mn1 70.72(13) . . ?
 C1 C2 C13 125.7(2) . . ?
 C13 C2 Mn1 125.04(15) . . ?
 C3 C2 Mn1 69.20(14) . . ?
 C3 C2 C1 107.1(2) . . ?
 C3 C2 C13 127.1(2) . . ?
 Mn1 C4 H4 123.8 . . ?
 C5 C4 Mn1 71.05(12) . . ?
 C5 C4 H4 126.2 . . ?
 C3 C4 Mn1 70.62(13) . . ?
 C3 C4 H4 126.2 . . ?
 C3 C4 C5 107.6(2) . . ?
 Mn4 C30 H30 124.5 . . ?
 C31 C30 Mn4 70.20(13) . . ?
 C31 C30 H30 126.1 . . ?
 C29 C30 Mn4 70.80(13) . . ?
 C29 C30 H30 126.1 . . ?
 C29 C30 C31 107.9(2) . . ?
 Mn3 C23 H23 123.5 . . ?
 C24 C23 Mn3 70.97(14) . . ?
 C24 C23 H23 125.7 . . ?
 C24 C23 C22 108.5(2) . . ?
 C22 C23 Mn3 71.41(14) . . ?
 C22 C23 H23 125.7 . . ?
 H32A C32 H32B 109.5 . . ?
 H32A C32 H32C 109.5 . . ?
 H32B C32 H32C 109.5 . . ?
 C27 C32 H32A 109.5 . . ?
 C27 C32 H32B 109.5 . . ?
 C27 C32 H32C 109.5 . . ?
 C32 C27 Mn4 127.53(17) . . ?
 C28 C27 Mn4 71.22(12) . . ?
 C28 C27 C32 126.2(2) . . ?
 C31 C27 Mn4 69.27(13) . . ?
 C31 C27 C32 125.9(2) . . ?
 C31 C27 C28 107.80(19) . . ?
 Mn3 C24 H24 124.1 . . ?
 C23 C24 Mn3 70.64(13) . . ?
 C23 C24 H24 126.0 . . ?
 C23 C24 C25 108.0(2) . . ?
 C25 C24 Mn3 70.85(13) . . ?
 C25 C24 H24 126.0 . . ?
 C28 C34 H34 117.7 . . ?
 C33 C34 H34 117.7 . . ?
 C33 C34 C28 124.6(2) . . ?
 C2 C13 H13 118.2 . . ?
 C14 C13 C2 123.6(2) . . ?
 C14 C13 H13 118.2 . . ?
 Mn3 C25 H25 123.9 . . ?
 C24 C25 Mn3 70.36(13) . . ?
 C24 C25 H25 125.6 . . ?
 C24 C25 C21 108.73(19) . . ?
 C21 C25 Mn3 71.70(13) . . ?
 C21 C25 H25 125.6 . . ?
 C8 C7 Mn2 69.95(12) . . ?
 C8 C7 C12 125.8(2) . . ?
 C11 C7 Mn2 70.23(13) . . ?
 C11 C7 C8 108.0(2) . . ?
 C11 C7 C12 126.0(2) . . ?
 C12 C7 Mn2 128.46(16) . . ?
 C27 C28 Mn4 70.34(13) . . ?
 C27 C28 C34 125.1(2) . . ?
 C27 C28 C29 107.49(19) . . ?
 C34 C28 Mn4 127.20(16) . . ?
 C29 C28 Mn4 69.25(13) . . ?
 C29 C28 C34 127.4(2) . . ?
 Mn4 C31 H31 123.1 . . ?
 C30 C31 Mn4 70.80(13) . . ?
 C30 C31 C27 108.48(19) . . ?
 C30 C31 H31 125.8 . . ?
 C27 C31 Mn4 71.94(13) . . ?
 C27 C31 H31 125.8 . . ?
 Mn1 C5 H5 124.3 . . ?
 C1 C5 Mn1 71.63(12) . . ?
 C1 C5 C4 108.55(17) . . ?
 C1 C5 H5 125.7 . . ?
 C4 C5 Mn1 69.98(12) . . ?
 C4 C5 H5 125.7 . . ?
 C25 C21 Mn3 69.79(13) . . ?
 C25 C21 C22 107.07(19) . . ?
 C25 C21 C26 126.5(2) . . ?
 C22 C21 Mn3 70.16(13) . . ?
 C22 C21 C26 126.4(2) . . ?
 C26 C21 Mn3 126.86(17) . . ?
 O9 C37 Mn3 179.5(2) . . ?
 Mn1 C3 H3 123.6 . . ?
 C2 C3 Mn1 71.86(13) . . ?
 C2 C3 H3 125.6 . . ?
 C4 C3 Mn1 70.52(13) . . ?
 C4 C3 C2 108.8(2) . . ?
 C4 C3 H3 125.6 . . ?
 C1 C6 H6A 109.5 . . ?
 C1 C6 H6B 109.5 . . ?
 C1 C6 H6C 109.5 . . ?
 H6A C6 H6B 109.5 . . ?
 H6A C6 H6C 109.5 . . ?
 H6B C6 H6C 109.5 . . ?
 C23 C22 Mn3 69.65(14) . . ?
 C23 C22 C21 107.7(2) . . ?
 C23 C22 C33 127.8(2) . . ?
 C21 C22 Mn3 71.10(13) . . ?
 C21 C22 C33 124.50(19) . . ?
 C33 C22 Mn3 125.61(15) . . ?
 Mn2 C10 H10 124.5 . . ?
 C9 C10 Mn2 70.11(13) . . ?
 C9 C10 H10 126.1 . . ?
 C9 C10 C11 107.8(2) . . ?
 C11 C10 Mn2 70.91(13) . . ?
 C11 C10 H10 126.1 . . ?
 Mn4 C29 H29 123.4 . . ?
 C30 C29 Mn4 70.50(13) . . ?
 C30 C29 C28 108.3(2) . . ?
 C30 C29 H29 125.8 . . ?
 C28 C29 Mn4 71.88(14) . . ?
 C28 C29 H29 125.8 . . ?
 Mn2 C11 H11 124.1 . . ?
 C7 C11 Mn2 71.38(12) . . ?
 C7 C11 C10 108.7(2) . . ?
 C7 C11 H11 125.7 . . ?
 C10 C11 Mn2 70.44(14) . . ?
 C10 C11 H11 125.7 . . ?
 C8 C14 H14 117.2 . . ?
 C13 C14 C8 125.7(2) . . ?
 C13 C14 H14 117.2 . . ?
 O1 C15 Mn1 177.3(2) . . ?
 O10 C38 Mn4 177.1(2) . . ?
 C34 C33 C22 124.7(2) . . ?
 C34 C33 H33 117.6 . . ?
 C22 C33 H33 117.6 . . ?
 O8 C36 Mn3 177.2(2) . . ?
 O5 C19 Mn2 175.85(19) . . ?
 C7 C12 H12A 109.5 . . ?
 C7 C12 H12B 109.5 . . ?
 C7 C12 H12C 109.5 . . ?
 H12A C12 H12B 109.5 . . ?
 H12A C12 H12C 109.5 . . ?
 H12B C12 H12C 109.5 . . ?
 O4 C18 Mn2 176.6(2) . . ?
 O11 C39 Mn4 178.3(2) . . ?
 O3 C17 Mn1 178.7(2) . . ?
 O6 C20 Mn2 177.9(2) . . ?
 O12 C40 Mn4 177.7(2) . . ?
 O7 C35 Mn3 178.5(2) . . ?
 O2 C16 Mn1 178.2(2) . . ?
 C21 C26 H26A 109.5 . . ?
 C21 C26 H26B 109.5 . . ?
 C21 C26 H26C 109.5 . . ?
 H26A C26 H26B 109.5 . . ?
 H26A C26 H26C 109.5 . . ?
 H26B C26 H26C 109.5 . . ?

loop_
  _geom_torsion_atom_site_label_1
  _geom_torsion_atom_site_label_2
  _geom_torsion_atom_site_label_3
  _geom_torsion_atom_site_label_4
  _geom_torsion
  _geom_torsion_site_symmetry_1
  _geom_torsion_site_symmetry_2
  _geom_torsion_site_symmetry_3
  _geom_torsion_site_symmetry_4
  _geom_torsion_publ_flag
 Mn1 C1 C2 C13 119.8(2) . . . . ?
 Mn1 C1 C2 C3 -59.89(16) . . . . ?
 Mn1 C1 C5 C4 60.54(14) . . . . ?
 Mn1 C2 C13 C14 -101.3(2) . . . . ?
 Mn1 C2 C3 C4 -61.17(17) . . . . ?
 Mn1 C4 C5 C1 -61.58(14) . . . . ?
 Mn1 C4 C3 C2 62.01(17) . . . . ?
 Mn3 C23 C24 C25 -61.32(17) . . . . ?
 Mn3 C23 C22 C21 61.26(16) . . . . ?
 Mn3 C23 C22 C33 -119.9(2) . . . . ?
 Mn3 C24 C25 C21 -61.77(16) . . . . ?
 Mn3 C25 C21 C22 -60.57(15) . . . . ?
 Mn3 C25 C21 C26 121.5(2) . . . . ?
 Mn3 C21 C22 C23 -60.34(17) . . . . ?
 Mn3 C21 C22 C33 120.8(2) . . . . ?
 Mn3 C22 C33 C34 -83.1(3) . . . . ?
 Mn2 C8 C9 C10 -61.60(16) . . . . ?
 Mn2 C8 C7 C11 60.17(16) . . . . ?
 Mn2 C8 C7 C12 -123.6(2) . . . . ?
 Mn2 C8 C14 C13 -89.8(3) . . . . ?
 Mn2 C9 C10 C11 -61.19(17) . . . . ?
 Mn2 C7 C11 C10 60.86(17) . . . . ?
 Mn2 C10 C11 C7 -61.45(16) . . . . ?
 Mn4 C30 C31 C27 -62.45(16) . . . . ?
 Mn4 C30 C29 C28 62.29(17) . . . . ?
 Mn4 C27 C28 C34 122.2(2) . . . . ?
 Mn4 C27 C28 C29 -59.53(16) . . . . ?
 Mn4 C27 C31 C30 61.73(16) . . . . ?
 Mn4 C28 C29 C30 -61.40(17) . . . . ?
 C8 C9 C10 Mn2 61.58(16) . . . . ?
 C8 C9 C10 C11 0.4(3) . . . . ?
 C8 C7 C11 Mn2 -60.00(15) . . . . ?
 C8 C7 C11 C10 0.9(3) . . . . ?
 C9 C8 C7 Mn2 -60.79(15) . . . . ?
 C9 C8 C7 C11 -0.6(2) . . . . ?
 C9 C8 C7 C12 175.6(2) . . . . ?
 C9 C8 C14 C13 -0.4(4) . . . . ?
 C9 C10 C11 Mn2 60.68(17) . . . . ?
 C9 C10 C11 C7 -0.8(3) . . . . ?
 C1 C2 C13 C14 168.3(2) . . . . ?
 C1 C2 C3 Mn1 60.86(16) . . . . ?
 C1 C2 C3 C4 -0.3(3) . . . . ?
 C2 C1 C5 Mn1 -60.65(15) . . . . ?
 C2 C1 C5 C4 -0.1(2) . . . . ?
 C2 C13 C14 C8 175.4(2) . . . . ?
 C23 C24 C25 Mn3 61.18(17) . . . . ?
 C23 C24 C25 C21 -0.6(3) . . . . ?
 C23 C22 C33 C34 7.7(4) . . . . ?
 C32 C27 C28 Mn4 -123.3(2) . . . . ?
 C32 C27 C28 C34 -1.0(4) . . . . ?
 C32 C27 C28 C29 177.2(2) . . . . ?
 C32 C27 C31 Mn4 122.0(2) . . . . ?
 C32 C27 C31 C30 -176.3(2) . . . . ?
 C27 C28 C29 Mn4 60.23(16) . . . . ?
 C27 C28 C29 C30 -1.2(3) . . . . ?
 C24 C23 C22 Mn3 -61.62(17) . . . . ?
 C24 C23 C22 C21 -0.4(3) . . . . ?
 C24 C23 C22 C33 178.5(2) . . . . ?
 C24 C25 C21 Mn3 60.93(16) . . . . ?
 C24 C25 C21 C22 0.4(3) . . . . ?
 C24 C25 C21 C26 -177.5(2) . . . . ?
 C34 C28 C29 Mn4 -121.6(2) . . . . ?
 C34 C28 C29 C30 177.0(2) . . . . ?
 C13 C2 C3 Mn1 -118.9(2) . . . . ?
 C13 C2 C3 C4 180.0(2) . . . . ?
 C25 C21 C22 Mn3 60.33(16) . . . . ?
 C25 C21 C22 C23 0.0(3) . . . . ?
 C25 C21 C22 C33 -178.9(2) . . . . ?
 C7 C8 C9 Mn2 61.74(15) . . . . ?
 C7 C8 C9 C10 0.1(2) . . . . ?
 C7 C8 C14 C13 -178.9(2) . . . . ?
 C28 C27 C31 Mn4 -61.11(16) . . . . ?
 C28 C27 C31 C30 0.6(3) . . . . ?
 C28 C34 C33 C22 179.7(2) . . . . ?
 C31 C30 C29 Mn4 -60.73(16) . . . . ?
 C31 C30 C29 C28 1.6(3) . . . . ?
 C31 C27 C28 Mn4 59.88(15) . . . . ?
 C31 C27 C28 C34 -177.9(2) . . . . ?
 C31 C27 C28 C29 0.3(3) . . . . ?
 C5 C1 C2 Mn1 60.14(15) . . . . ?
 C5 C1 C2 C13 180.0(2) . . . . ?
 C5 C1 C2 C3 0.3(3) . . . . ?
 C5 C4 C3 Mn1 -61.78(15) . . . . ?
 C5 C4 C3 C2 0.2(3) . . . . ?
 C21 C22 C33 C34 -173.7(2) . . . . ?
 C3 C2 C13 C14 -12.0(4) . . . . ?
 C3 C4 C5 Mn1 61.50(16) . . . . ?
 C3 C4 C5 C1 -0.1(2) . . . . ?
 C6 C1 C2 Mn1 -124.1(2) . . . . ?
 C6 C1 C2 C13 -4.3(4) . . . . ?
 C6 C1 C2 C3 176.0(2) . . . . ?
 C6 C1 C5 Mn1 123.6(2) . . . . ?
 C6 C1 C5 C4 -175.8(2) . . . . ?
 C22 C23 C24 Mn3 61.91(17) . . . . ?
 C22 C23 C24 C25 0.6(3) . . . . ?
 C29 C30 C31 Mn4 61.11(17) . . . . ?
 C29 C30 C31 C27 -1.3(3) . . . . ?
 C14 C8 C9 Mn2 -117.0(2) . . . . ?
 C14 C8 C9 C10 -178.6(2) . . . . ?
 C14 C8 C7 Mn2 118.0(2) . . . . ?
 C14 C8 C7 C11 178.2(2) . . . . ?
 C14 C8 C7 C12 -5.6(3) . . . . ?
 C33 C34 C28 Mn4 -87.7(3) . . . . ?
 C33 C34 C28 C27 -178.7(2) . . . . ?
 C33 C34 C28 C29 3.5(4) . . . . ?
 C12 C7 C11 Mn2 123.8(2) . . . . ?
 C12 C7 C11 C10 -175.4(2) . . . . ?
 C26 C21 C22 Mn3 -121.8(2) . . . . ?
 C26 C21 C22 C23 177.9(2) . . . . ?
 C26 C21 C22 C33 -1.0(4) . . . . ?

_shelx_res_file
;
TITL re2_autored_a.res in P2(1)
    re2_autored.res
    created by SHELXL-2019/3 at 12:48:33 on 26-Dec-2025
REM Old TITL re2_autored in P2(1)
REM SHELXT solution in P2(1): R1 0.049, Rweak 0.022, Alpha 0.008
REM <I/s> 2.235 for 7 systematic absences, Orientation as input
REM Flack x = 0.007 ( 0.004 ) from 3567 Parsons' quotients
REM Formula found by SHELXT: C40 O12 Mn4
CELL 0.71073 6.5514 13.1607 21.9606 90 92.85 90
ZERR 4 0.0001 0.0002 0.0003 0 0.001 0
LATT -1
SYMM -X,0.5+Y,-Z
SFAC C H O Mn
UNIT 80 56 24 8

L.S. 16
PLAN  5
SIZE 0.2 0.2 0.15
TEMP -150
CONF
BOND
list 4
MORE -1
BOND $H
fmap 2 53
acta
REM <olex2.extras>
REM <HklSrc "%./re2_autored.hkl">
REM </olex2.extras>

WGHT    0.023600    0.293300
FVAR       0.54897
MN1   4    0.612044    0.401916    0.999491    11.00000    0.01641    0.01434 =
         0.01708   -0.00188   -0.00167    0.00027
MN3   4    0.493361    0.398440    0.510877    11.00000    0.02067    0.01707 =
         0.01707    0.00128    0.00161    0.00020
MN2   4    0.741331    0.568762    0.741118    11.00000    0.02075    0.02003 =
         0.01653    0.00026    0.00076   -0.00198
MN4   4    0.346711    0.572635    0.244982    11.00000    0.02350    0.01704 =
         0.01415    0.00034    0.00042    0.00188
O5    3    0.449213    0.587451    0.838345    11.00000    0.02519    0.05002 =
         0.02912   -0.00510    0.00688   -0.00373
O4    3    0.610952    0.363537    0.702279    11.00000    0.03715    0.02666 =
         0.03966   -0.00708   -0.00083   -0.00637
O3    3    0.333495    0.274720    1.068134    11.00000    0.02881    0.03961 =
         0.03661    0.01037   -0.00169   -0.01201
O10   3    0.036092    0.415135    0.220370    11.00000    0.02572    0.03155 =
         0.05110   -0.00322   -0.00335   -0.00287
O9    3    0.283955    0.275111    0.600785    11.00000    0.04537    0.03333 =
         0.02637    0.00167    0.01011   -0.01026
O6    3    0.477896    0.678533    0.650691    11.00000    0.04386    0.03697 =
         0.02760    0.00700   -0.00546    0.00499
O1    3    0.370506    0.589581    1.007516    11.00000    0.03090    0.02316 =
         0.06132   -0.00189    0.00374    0.00915
O8    3    0.206110    0.345751    0.407996    11.00000    0.03101    0.04897 =
         0.02967   -0.00449   -0.00685   -0.00358
O12   3    0.109753    0.725591    0.174236    11.00000    0.05242    0.02960 =
         0.03615    0.00692   -0.00603    0.01247
O11   3    0.190171    0.630701    0.363742    11.00000    0.05518    0.06597 =
         0.03037   -0.01814    0.01664   -0.00162
O2    3    0.413420    0.343750    0.881528    11.00000    0.04620    0.04920 =
         0.03564   -0.01939   -0.02156    0.01246
C8    1    0.993575    0.547841    0.806062    11.00000    0.01453    0.02615 =
         0.01853   -0.00279    0.00103   -0.00224
O7    3    0.256139    0.578925    0.542788    11.00000    0.02978    0.03133 =
         0.08010   -0.01813    0.00206    0.00561
C9    1    0.950361    0.654144    0.798054    11.00000    0.02383    0.02382 =
         0.02332   -0.00327    0.00068   -0.00696
AFIX  43
H9    2    0.909720    0.699492    0.828854    11.00000   -1.20000
AFIX   0
C1    1    0.879334    0.488656    1.029778    11.00000    0.01465    0.02167 =
         0.01786   -0.00501   -0.00051   -0.00117
C2    1    0.901818    0.455045    0.968338    11.00000    0.01378    0.02173 =
         0.01743   -0.00462    0.00002    0.00067
C4    1    0.869362    0.313045    1.029456    11.00000    0.01904    0.02118 =
         0.02481    0.00138   -0.00223    0.00433
AFIX  43
H4    2    0.860435    0.244500    1.042624    11.00000   -1.20000
AFIX   0

C30   1    0.620039    0.631064    0.209053    11.00000    0.02924    0.02528 =
         0.01974    0.00626    0.00381   -0.00370
AFIX  43
H30   2    0.630096    0.694795    0.189111    11.00000   -1.20000
AFIX   0
C23   1    0.741038    0.336711    0.463190    11.00000    0.02226    0.02016 =
         0.02167   -0.00031    0.00230    0.00426
AFIX  43
H23   2    0.724554    0.285773    0.432690    11.00000   -1.20000
AFIX   0
C32   1    0.541857    0.348243    0.215270    11.00000    0.02672    0.02391 =
         0.02237   -0.00325    0.00224    0.00138
AFIX 137
H32A  2    0.471954    0.318735    0.249516    11.00000   -1.50000
H32B  2    0.674240    0.314697    0.211629    11.00000   -1.50000
H32C  2    0.457962    0.338482    0.177524    11.00000   -1.50000
AFIX   0
C27   1    0.574568    0.459462    0.226177    11.00000    0.01901    0.02152 =
         0.01704   -0.00052    0.00265    0.00223
C24   1    0.776652    0.319328    0.525969    11.00000    0.02351    0.02586 =
         0.02492    0.00790    0.00065    0.00743
AFIX  43
H24   2    0.789569    0.254807    0.545172    11.00000   -1.20000
AFIX   0
C34   1    0.658151    0.452783    0.341354    11.00000    0.02334    0.01791 =
         0.01996    0.00234    0.00053    0.00050
AFIX  43
H34   2    0.642904    0.380998    0.341056    11.00000   -1.20000
AFIX   0

C13   1    0.926277    0.520733    0.915611    11.00000    0.01810    0.01892 =
         0.02076   -0.00253    0.00159   -0.00224
AFIX  43
H13   2    0.902096    0.591455    0.920069    11.00000   -1.20000
AFIX   0

C25   1    0.789966    0.415321    0.555717    11.00000    0.02327    0.03055 =
         0.01641    0.00498   -0.00133    0.00416
AFIX  43
H25   2    0.812169    0.425671    0.598345    11.00000   -1.20000
AFIX   0

C7    1    1.049283    0.509245    0.748148    11.00000    0.01626    0.03120 =
         0.02095   -0.00175    0.00317   -0.00253
C28   1    0.628694    0.506372    0.283353    11.00000    0.01902    0.01888 =
         0.01899    0.00082    0.00200   -0.00093
C31   1    0.568153    0.536724    0.180654    11.00000    0.02561    0.02609 =
         0.01448    0.00169    0.00469    0.00035
AFIX  43
H31   2    0.534855    0.526904    0.138467    11.00000   -1.20000
AFIX   0

C5    1    0.859748    0.401030    1.067010    11.00000    0.01715    0.02562 =
         0.01679    0.00064   -0.00207    0.00027
AFIX  43
H5    2    0.843062    0.401175    1.109735    11.00000   -1.20000
AFIX   0

C21   1    0.764519    0.493282    0.511051    11.00000    0.01829    0.02239 =
         0.01914    0.00154   -0.00054   -0.00008
C37   1    0.365911    0.322869    0.565604    11.00000    0.02892    0.02306 =
         0.02149   -0.00262    0.00150   -0.00076
C3    1    0.894644    0.346261    0.968925    11.00000    0.02090    0.01982 =
         0.02068   -0.00373   -0.00020    0.00554
AFIX  43
H3    2    0.905117    0.303428    0.934400    11.00000   -1.20000
AFIX   0
C6    1    0.890553    0.596418    1.051814    11.00000    0.02679    0.02446 =
         0.02096   -0.00803    0.00546   -0.00801
AFIX 137
H6A   2    0.822821    0.641052    1.021336    11.00000   -1.50000
H6B   2    1.034033    0.616580    1.058158    11.00000   -1.50000
H6C   2    0.822137    0.602066    1.090352    11.00000   -1.50000
AFIX   0

C22   1    0.733790    0.444068    0.452955    11.00000    0.01500    0.02296 =
         0.01630    0.00207   -0.00048    0.00079
C10   1    0.978725    0.679884    0.736289    11.00000    0.03024    0.02620 =
         0.02865    0.00391    0.00133   -0.01090
AFIX  43
H10   2    0.961233    0.745360    0.718579    11.00000   -1.20000
AFIX   0

C29   1    0.654035    0.613065    0.272352    11.00000    0.02509    0.02258 =
         0.01790    0.00046    0.00067   -0.00187
AFIX  43
H29   2    0.687829    0.663056    0.302390    11.00000   -1.20000
AFIX   0

C11   1    1.037882    0.590391    0.705679    11.00000    0.02450    0.03723 =
         0.02138    0.00127    0.00632   -0.00744
AFIX  43
H11   2    1.065283    0.585673    0.663698    11.00000   -1.20000
AFIX   0
C14   1    0.981002    0.486654    0.861257    11.00000    0.01616    0.02123 =
         0.02060   -0.00221   -0.00039    0.00031
AFIX  43
H14   2    1.014514    0.416644    0.858380    11.00000   -1.20000
AFIX   0
C15   1    0.460966    0.514787    1.004051    11.00000    0.01942    0.02186 =
         0.02831   -0.00067   -0.00011   -0.00198

C38   1    0.154027    0.478093    0.230875    11.00000    0.02305    0.02372 =
         0.02573    0.00108    0.00076    0.00570
C33   1    0.704901    0.497505    0.394646    11.00000    0.01944    0.01838 =
         0.01902    0.00269    0.00131    0.00010
AFIX  43
H33   2    0.720653    0.569263    0.394856    11.00000   -1.20000
AFIX   0
C36   1    0.314235    0.365562    0.449037    11.00000    0.02385    0.02516 =
         0.02712    0.00178    0.00581   -0.00051

C19   1    0.556898    0.579291    0.799051    11.00000    0.02221    0.02548 =
         0.02431   -0.00002   -0.00435   -0.00183
C12   1    1.120568    0.403442    0.735788    11.00000    0.02842    0.03680 =
         0.02573   -0.00495    0.00724    0.00515
AFIX 137
H12A  2    1.030056    0.354556    0.754589    11.00000   -1.50000
H12B  2    1.260332    0.394670    0.753014    11.00000   -1.50000
H12C  2    1.117961    0.391873    0.691673    11.00000   -1.50000
AFIX   0
C18   1    0.655604    0.444352    0.717041    11.00000    0.02189    0.03016 =
         0.02096    0.00142   -0.00084   -0.00009

C39   1    0.248369    0.608630    0.317106    11.00000    0.03111    0.03282 =
         0.02538   -0.00336   -0.00074    0.00255
C17   1    0.440145    0.325009    1.041236    11.00000    0.02157    0.02261 =
         0.02644   -0.00097   -0.00646   -0.00141
C20   1    0.579808    0.634261    0.685209    11.00000    0.03038    0.02502 =
         0.02254   -0.00085    0.00356   -0.00345
C40   1    0.200705    0.666603    0.202909    11.00000    0.03494    0.02351 =
         0.02484   -0.00092    0.00025    0.00296
C35   1    0.346754    0.507414    0.530189    11.00000    0.02180    0.02478 =
         0.03913   -0.00438    0.00231   -0.00430
C16   1    0.487678    0.367025    0.927620    11.00000    0.02526    0.02643 =
         0.02878   -0.00557   -0.00406    0.00604
C26   1    0.775508    0.604939    0.522163    11.00000    0.02822    0.02504 =
         0.02338   -0.00154   -0.00316   -0.00348
AFIX 137
H26A  2    0.660235    0.638444    0.500239    11.00000   -1.50000
H26B  2    0.904084    0.631485    0.507618    11.00000   -1.50000
H26C  2    0.769427    0.618291    0.565938    11.00000   -1.50000
AFIX   0
HKLF 4


REM  re2_autored_a.res in P2(1)
REM wR2 = 0.0420, GooF = S = 1.044, Restrained GooF = 1.044 for all data
REM R1 = 0.0166 for 7574 Fo > 4sig(Fo) and 0.0170 for all 7717 data
REM 509 parameters refined using 1 restraints

END

WGHT      0.0235      0.2932

REM Highest difference peak  0.189,  deepest hole -0.175,  1-sigma level  0.036
Q1    1   0.9142  0.4046  0.9600  11.00000  0.05    0.19
Q2    1   0.9214  0.4784  1.0003  11.00000  0.05    0.17
Q3    1   0.5957  0.4967  0.2010  11.00000  0.05    0.17
Q4    1   0.6645  0.6254  0.2384  11.00000  0.05    0.16
Q5    1   0.2792  0.5008  0.2547  11.00000  0.05    0.16
;
_shelx_res_checksum                15086
_shelx_hkl_file
;
   0 -16   0  386.42   16.30
   0 -16   0  395.33   16.46
   0 -16  -1   76.12    7.01
   0 -16   1   83.07    7.49
   0 -16  -1   89.40    7.58
   0 -16   1   78.43    7.18
   0 -16  -1   80.30    7.26
   0 -16  -2  361.77   15.38
   0 -16   2  342.53   15.49
   0 -16  -2  336.92   14.99
   0 -16   2  382.23   16.09
   0 -16  -2  352.65   15.22
   0 -16  -3    9.52    3.00
   0 -16   3    7.80    3.14
   0 -16  -3    8.53    2.95
   0 -16   3    5.30    2.85
   0 -16  -3    7.57    2.98
   0 -16  -4  309.15   13.84
   0 -16   4  314.07   14.90
   0 -16  -4  307.85   13.91
   0 -16   4  325.52   14.94
   0 -16  -4  276.70   13.37
   0 -16   5   57.02    6.41
   0 -16  -5   72.23    6.58
   0 -16  -5   70.11    6.46
   0 -16  -5   71.82    6.60
   0 -16  -6  296.52   13.45
   0 -16  -6  307.49   13.49
   0 -16  -6  300.69   13.34
   0 -15   0    1.87    1.81
   0 -15   0    0.47    1.82
   0 -15   1    9.02    2.82
   0 -15  -1    6.44    2.48
   0 -15  -1    7.39    2.75
   0 -15   2   15.87    3.56
   0 -15  -2   19.51    3.65
   0 -15  -2   16.74    3.39
   0 -15   3   11.21    3.24
   0 -15  -3   16.05    3.46
   0 -15  -3   11.95    2.90
   0 -15  -3    9.70    2.89
   0 -15   4   56.40    6.02
   0 -15  -4   58.46    5.84
   0 -15  -4   53.60    5.52
   0 -15  -4   54.76    5.63
   0 -15  -5    5.61    2.41
   0 -15   5    5.01    2.65
   0 -15  -5    6.32    2.43
   0 -15  -5    7.58    2.61
   0 -15  -6    3.40    2.28
   0 -15   6    1.01    1.89
   0 -15  -6    1.64    1.70
   0 -15  -6    0.41    2.03
   0 -15  -7    2.91    2.02
   0 -15   7   -0.51    2.06
   0 -15  -7    5.18    2.22
   0 -15  -7    3.18    2.10
   0 -15  -8   38.35    4.77
   0 -15  -8   31.17    4.14
   0 -15  -8   32.35    4.29
   0 -15  -9   97.79    7.11
   0 -15  -9  104.94    7.07
   0 -15  -9   91.68    6.70
   0 -15 -10   25.73    3.83
   0 -15 -10   23.15    3.40
   0 -15 -10   28.87    3.84
   0 -15 -11   83.27    6.52
   0 -14   0   87.42    6.99
   0 -14   1    4.42    2.29
   0 -14  -1    4.72    2.43
   0 -14   2  859.74   25.18
   0 -14  -2  836.03   24.55
   0 -14  -2  908.03   25.11
   0 -14  -3    0.42    1.82
   0 -14   3    1.36    1.88
   0 -14  -3    0.41    1.75
   0 -14  -4   53.63    5.41
   0 -14   4   51.60    5.66
   0 -14  -4   50.44    5.13
   0 -14   5   17.28    3.72
   0 -14  -5   15.27    3.20
   0 -14  -5   12.49    2.95
   0 -14  -5   11.67    2.88
   0 -14  -6  739.79   21.77
   0 -14  -6  793.23   22.63
   0 -14   6  822.67   24.44
   0 -14  -6  745.03   21.93
   0 -14  -7   18.99    3.44
   0 -14   7   13.41    3.41
   0 -14  -7   21.76    3.38
   0 -14  -7   19.88    3.31
   0 -14  -8  153.42    8.78
   0 -14  -8  148.69    8.23
   0 -14  -8  158.88    8.51
   0 -14  -9    5.20    2.18
   0 -14  -9    4.12    1.81
   0 -14  -9    5.50    2.01
   0 -14 -10  281.03   11.36
   0 -14 -10  271.57   11.76
   0 -14 -10  294.23   11.58
   0 -14  11   20.04    3.89
   0 -14 -11   19.12    3.21
   0 -14 -11   21.10    3.12
   0 -14 -11   18.26    2.95
   0 -14  12   29.38    4.60
   0 -14 -12   32.41    3.99
   0 -14  13    5.62    2.70
   0 -14  14  243.83   12.83
   0 -13   0    0.81    1.77
   0 -13   1   13.08    2.94
   0 -13  -1   10.72    2.60
   0 -13   2   14.50    3.01
   0 -13  -2   21.51    3.42
   0 -13  -3    1.15    1.54
   0 -13   3    1.26    1.84
   0 -13  -3    3.77    1.79
   0 -13  -4   57.08    5.25
   0 -13   4   47.32    5.21
   0 -13  -4   46.02    4.81
   0 -13   5   18.59    3.48
   0 -13  -5   16.35    3.09
   0 -13  -5   24.73    3.47
   0 -13  -6  158.23    8.40
   0 -13  -6  167.05    8.81
   0 -13   6  152.64    9.15
   0 -13  -6  144.27    8.10
   0 -13  -7   28.60    3.75
   0 -13  -7   30.76    3.76
   0 -13  -7   26.32    3.62
   0 -13  -8   34.05    3.98
   0 -13  -8   32.68    3.74
   0 -13  -8   27.10    3.51
   0 -13  -9   18.90    3.09
   0 -13  -9   16.05    2.72
   0 -13  -9   17.31    2.82
   0 -13  10    8.30    2.79
   0 -13 -10    9.74    2.46
   0 -13 -10    7.53    2.00
   0 -13 -10    8.15    2.23
   0 -13 -11    2.95    1.69
   0 -13  11    1.40    1.87
   0 -13 -11    0.86    1.23
   0 -13 -11    1.73    1.46
   0 -13 -12  105.40    6.09
   0 -13 -12   99.33    6.04
   0 -13  12  109.46    8.12
   0 -13 -12  112.72    6.80
   0 -13 -13   40.19    4.09
   0 -13  13   48.24    5.59
   0 -13  14  142.34    9.37
   0 -13  15   18.56    3.62
   0 -13  16  104.10    8.14
   0 -12   0 1587.32   36.50
   0 -12  -1    6.92    2.23
   0 -12   1    5.26    2.10
   0 -12   2   10.31    2.77
   0 -12  -2    7.53    2.29
   0 -12  -3   59.48    5.27
   0 -12   3   63.11    5.62
   0 -12  -4 1722.94   33.55
   0 -12   4 1718.00   39.13
   0 -12  -4 1689.09   37.89
   0 -12  -5   66.33    5.40
   0 -12   5   66.98    5.89
   0 -12  -5   65.99    5.21
   0 -12  -6   74.56    5.47
   0 -12  -6   76.40    5.73
   0 -12   6   69.49    6.10
   0 -12  -6   67.96    5.30
   0 -12  -7   40.94    4.27
   0 -12  -7   46.08    4.29
   0 -12  -7   47.22    4.49
   0 -12  -8 1207.67   28.98
   0 -12  -8 1222.15   28.38
   0 -12  -8 1235.70   28.49
   0 -12   9   18.54    3.42
   0 -12  -9   21.35    3.18
   0 -12  -9   16.85    2.69
   0 -12  -9   16.28    2.64
   0 -12 -10   14.11    2.69
   0 -12  10   17.09    3.32
   0 -12 -10   17.76    2.70
   0 -12 -10   19.70    2.76
   0 -12 -11    3.89    1.76
   0 -12  11    5.62    2.33
   0 -12 -11   11.45    2.17
   0 -12 -11    6.51    1.73
   0 -12 -12  548.85   15.40
   0 -12 -12  577.14   16.70
   0 -12  12  593.31   19.51
   0 -12 -12  554.79   15.54
   0 -12 -13   11.05    2.35
   0 -12  13   13.29    3.05
   0 -12 -13   10.69    2.02
   0 -12 -13    9.75    1.99
   0 -12 -14    9.04    2.20
   0 -12  14    5.39    2.28
   0 -12  15   38.20    4.93
   0 -12  16  483.81   17.80
   0 -12  17   12.58    3.13
   0 -12  18    8.95    3.01
   0 -11   0    0.67    1.48
   0 -11  -1   50.75    3.55
   0 -11  -1   49.72    4.56
   0 -11   1   46.95    4.51
   0 -11  -2   68.10    4.05
   0 -11  -2   68.42    5.32
   0 -11   2   64.31    5.29
   0 -11  -3   19.11    2.15
   0 -11   3   16.96    2.99
   0 -11  -3   22.40    3.19
   0 -11  -4  421.76   14.11
   0 -11   4  411.96   14.67
   0 -11  -4  423.23   11.24
   0 -11  -5    5.30    1.73
   0 -11  -5    8.94    2.21
   0 -11   5    8.38    2.33
   0 -11  -5    9.88    1.64
   0 -11  -6  286.94   10.78
   0 -11  -6  291.58    8.48
   0 -11  -6  292.36   11.16
   0 -11  -7  141.77    7.39
   0 -11  -7  140.98    3.58
   0 -11  -7  140.88    3.55
   0 -11  -7  145.42    5.46
   0 -11  -7  130.54    6.89
   0 -11  -7  137.17    3.61
   0 -11  -7  129.36    6.86
   0 -11  -7  138.00    3.59
   0 -11  -8  381.41    8.46
   0 -11  -8  386.44    8.51
   0 -11  -8  371.09   12.30
   0 -11  -8  391.70   10.06
   0 -11  -8  376.09   12.32
   0 -11  -8  384.19   12.95
   0 -11  -8  382.69    8.42
   0 -11   9  103.02    7.00
   0 -11  -9   89.64    5.48
   0 -11  -9   89.96    3.70
   0 -11  -9   89.09    5.77
   0 -11  -9   89.11    3.59
   0 -11  -9  101.96    5.72
   0 -11  -9   95.97    3.76
   0 -11  10  394.08   14.73
   0 -11 -10  385.72    9.73
   0 -11 -10  395.30   12.23
   0 -11 -10  388.79    9.87
   0 -11 -10  396.77   12.99
   0 -11 -10  384.73   12.09
   0 -11 -10  387.71    9.82
   0 -11 -11   66.40    4.46
   0 -11 -11   68.91    3.74
   0 -11 -11   66.93    4.49
   0 -11 -11   66.68    3.61
   0 -11 -11   66.61    3.57
   0 -11 -11   78.43    5.23
   0 -11  11   68.56    5.94
   0 -11 -12   11.81    1.76
   0 -11 -12    9.69    1.71
   0 -11 -12    9.28    1.48
   0 -11 -12   10.32    1.95
   0 -11 -12   13.17    2.05
   0 -11 -12    6.87    1.84
   0 -11 -13    7.11    1.52
   0 -11 -13   14.18    2.11
   0 -11 -13    8.36    1.70
   0 -11 -13    8.22    2.05
   0 -11  13    7.77    2.40
   0 -11 -13    9.26    1.77
   0 -11  14  402.20   15.08
   0 -11 -14  366.26   10.81
   0 -11 -14  368.83   11.32
   0 -11 -14  387.78   11.36
   0 -11 -14  383.98   12.12
   0 -11 -14  362.21   10.78
   0 -11 -15   95.41    5.54
   0 -11  15   91.44    7.01
   0 -11 -15   95.93    5.53
   0 -11 -16  106.44    6.03
   0 -11  16  108.56    7.65
   0 -11  17   16.04    3.37
   0 -11 -17   14.73    2.65
   0 -11  18  286.65   12.98
   0 -11 -18  286.25   11.07
   0 -11  19   86.56    7.05
   0 -11  20   85.72    7.07
   0 -10   0 1099.37   26.48
   0 -10   0 1106.30   23.46
   0 -10  -1    5.37    1.86
   0 -10   1   11.44    2.48
   0 -10  -1    9.16    1.69
   0 -10   1    6.89    1.67
   0 -10  -2 2264.52   41.75
   0 -10  -2 2228.10   45.43
   0 -10   2 2203.64   45.92
   0 -10  -3   18.43    2.08
   0 -10  -3   16.39    2.71
   0 -10   3   17.30    2.87
   0 -10  -4  981.88   20.24
   0 -10   4  949.93   24.40
   0 -10  -4  953.05   23.53
   0 -10  -5   43.58    2.88
   0 -10  -5   39.29    3.89
   0 -10  -6 1351.36   30.29
   0 -10  -6 1440.26   26.79
   0 -10  -6 1360.19   23.86
   0 -10  -6 1372.30   24.00
   0 -10  -6 1393.09   29.89
   0 -10  -6 1386.63   23.93
   0 -10  -6 1344.30   23.93
   0 -10  -7   48.43    4.14
   0 -10  -7   45.49    2.85
   0 -10  -7   42.38    2.12
   0 -10  -7   47.59    2.14
   0 -10  -7   48.05    2.27
   0 -10  -7   43.02    2.17
   0 -10  -7   49.54    3.98
   0 -10  -7   42.32    3.68
   0 -10  -8 1015.77   24.20
   0 -10  -8 1079.83   20.77
   0 -10  -8 1037.40   24.29
   0 -10  -8 1094.81   21.56
   0 -10  -8 1101.75   20.54
   0 -10  -8 1083.89   20.79
   0 -10   8 1084.66   27.12
   0 -10  -8 1073.05   20.69
   0 -10  -8 1107.60   25.24
   0 -10  -9   56.46    4.12
   0 -10  -9   52.30    3.00
   0 -10  -9   58.99    4.12
   0 -10  -9   60.40    3.17
   0 -10  -9   62.82    3.09
   0 -10  -9   55.10    3.05
   0 -10   9   60.72    5.26
   0 -10  -9   56.46    3.04
   0 -10  -9   54.07    4.29
   0 -10 -10  723.64   18.03
   0 -10 -10  752.10   16.43
   0 -10 -10  746.54   16.49
   0 -10  10  754.39   21.24
   0 -10 -10  728.79   18.89
   0 -10 -10  755.96   16.10
   0 -10 -10  758.57   15.86
   0 -10 -10  739.00   16.32
   0 -10 -10  725.86   17.94
   0 -10 -11   37.78    3.19
   0 -10 -11   40.14    2.61
   0 -10 -11   33.68    3.05
   0 -10  11   34.64    4.05
   0 -10 -11   31.61    3.27
   0 -10 -11   38.71    2.81
   0 -10 -11   30.98    2.45
   0 -10 -11   34.28    2.80
   0 -10 -11   40.90    3.14
   0 -10 -11   39.62    2.92
   0 -10 -11   40.19    2.97
   0 -10 -12  676.41   16.55
   0 -10 -12  692.58   16.70
   0 -10 -12  676.61   15.22
   0 -10 -12  726.15   16.91
   0 -10 -12  702.15   16.60
   0 -10 -12  689.42   16.55
   0 -10  12  708.86   20.58
   0 -10 -12  705.18   17.89
   0 -10 -13  130.10    5.65
   0 -10 -13  128.60    5.60
   0 -10 -13  139.96    6.15
   0 -10 -13  137.74    6.16
   0 -10 -13  129.04    6.08
   0 -10  13  137.22    8.13
   0 -10 -13  126.12    5.01
   0 -10 -13  140.36    6.53
   0 -10 -14  437.12   12.83
   0 -10 -14  424.38   12.53
   0 -10 -14  433.42   12.65
   0 -10 -14  420.15   10.71
   0 -10 -14  403.18   11.06
   0 -10 -14  442.82   12.68
   0 -10  14  431.00   15.37
   0 -10 -15   46.87    3.88
   0 -10 -15   55.33    3.94
   0 -10 -15   54.70    4.21
   0 -10 -15   49.22    4.08
   0 -10  15   58.69    5.51
   0 -10 -16  253.12    9.81
   0 -10 -16  269.27    9.04
   0 -10 -16  268.33    9.99
   0 -10  16  256.27   11.62
   0 -10 -16  265.91   10.13
   0 -10  17   48.94    5.12
   0 -10 -17   44.46    4.33
   0 -10 -17   43.92    4.06
   0 -10  18  310.30   13.08
   0 -10 -18  317.50   11.86
   0 -10 -18  295.46   11.35
   0 -10  19   86.13    6.88
   0 -10 -19   99.79    6.62
   0 -10 -19   99.01    6.35
   0 -10  20  265.61   12.09
   0 -10 -20  254.67   11.21
   0 -10 -20  256.54   10.93
   0 -10  21  142.90    8.82
   0 -10 -21  132.48    8.17
   0  -9   0    0.81    1.09
   0  -9   0    1.98    1.03
   0  -9  -1  101.15    5.85
   0  -9   1   87.85    5.62
   0  -9  -1   98.22    4.49
   0  -9   1  100.07    4.80
   0  -9   2   74.56    5.14
   0  -9  -2   82.62    5.19
   0  -9  -2   82.55    4.01
   0  -9   2   94.55    4.74
   0  -9  -3   25.80    2.94
   0  -9   3   24.97    3.09
   0  -9  -3   26.37    2.21
   0  -9   3   27.59    2.69
   0  -9   4  446.79   14.11
   0  -9  -4  430.57   13.25
   0  -9  -4  443.41   10.91
   0  -9  -5  171.83    7.59
   0  -9  -5  169.63    4.18
   0  -9  -5  188.27    5.99
   0  -9  -5  173.15    4.16
   0  -9  -5  180.98    4.18
   0  -9  -5  181.12    4.13
   0  -9  -6   31.99    3.19
   0  -9  -6   37.32    1.82
   0  -9  -6   33.96    1.86
   0  -9  -6   31.42    2.26
   0  -9  -6   39.27    3.24
   0  -9  -6   32.94    1.82
   0  -9  -6   34.60    1.81
   0  -9  -7   53.44    2.62
   0  -9  -7   51.64    3.62
   0  -9   7   51.78    4.50
   0  -9  -7   45.85    2.42
   0  -9  -7   50.24    3.98
   0  -9  -7   49.01    2.54
   0  -9  -7   48.25    2.78
   0  -9  -7   55.06    3.86
   0  -9  -7   50.97    2.47
   0  -9  -8  652.20   15.62
   0  -9  -8  597.85   15.58
   0  -9  -8  637.37   13.71
   0  -9  -8  619.51   13.64
   0  -9   8  617.70   17.95
   0  -9  -8  620.71   16.35
   0  -9  -8  635.05   13.43
   0  -9  -8  627.99   13.61
   0  -9  -8  602.28   15.61
   0  -9  -8  608.98   13.51
   0  -9  -9   97.93    4.89
   0  -9  -9   94.58    4.23
   0  -9   9   93.21    6.14
   0  -9  -9   90.76    5.19
   0  -9  -9   95.89    4.09
   0  -9  -9   96.02    3.95
   0  -9  -9   93.99    4.21
   0  -9  -9   90.42    4.88
   0  -9  -9   93.06    4.88
   0  -9  -9   93.03    4.16
   0  -9 -10   81.63    4.34
   0  -9 -10   71.34    3.94
   0  -9 -10   76.41    4.03
   0  -9 -10   78.83    4.40
   0  -9  10   72.05    5.45
   0  -9 -10   73.01    4.61
   0  -9 -10   77.73    3.90
   0  -9 -10   83.06    3.63
   0  -9 -10   77.53    4.04
   0  -9 -10   83.77    4.45
   0  -9 -11   69.73    4.06
   0  -9 -11   74.04    4.57
   0  -9 -11   76.43    4.06
   0  -9 -11   67.20    3.93
   0  -9 -11   70.76    4.12
   0  -9  11   73.63    5.52
   0  -9 -11   74.62    3.60
   0  -9 -11   71.01    4.09
   0  -9 -11   71.02    3.38
   0  -9 -11   75.70    4.03
   0  -9 -11   69.45    3.96
   0  -9 -12  882.83   20.09
   0  -9 -12  855.35   19.57
   0  -9 -12  867.82   20.39
   0  -9 -12  920.32   19.12
   0  -9 -12  873.96   19.18
   0  -9 -12  888.05   20.30
   0  -9  12  893.43   23.30
   0  -9 -12  877.48   18.39
   0  -9 -12  892.89   20.18
   0  -9 -12  883.11   18.08
   0  -9 -12  915.53   19.82
   0  -9 -12  855.31   19.08
   0  -9 -13  337.08    9.12
   0  -9 -13  318.70    9.15
   0  -9  13  343.93   12.77
   0  -9 -13  323.61    9.19
   0  -9 -13  348.20   10.54
   0  -9 -13  337.49    9.06
   0  -9 -13  328.45    9.83
   0  -9 -13  340.11   10.68
   0  -9 -13  325.44    8.69
   0  -9 -13  334.36   10.75
   0  -9 -13  330.70   10.52
   0  -9 -14   27.03    2.30
   0  -9 -14   25.02    2.18
   0  -9 -14   26.01    2.98
   0  -9 -14   27.80    3.11
   0  -9  14   32.53    3.87
   0  -9 -14   27.60    2.69
   0  -9 -14   27.68    3.06
   0  -9 -15   76.97    4.34
   0  -9 -15   66.12    3.64
   0  -9 -15   71.35    3.39
   0  -9 -15   72.67    4.84
   0  -9 -15   72.41    4.94
   0  -9  15   66.62    5.55
   0  -9 -15   71.18    4.92
   0  -9 -16  280.07   10.83
   0  -9 -16  290.87   10.75
   0  -9 -16  304.83    8.81
   0  -9 -16  303.28    9.27
   0  -9 -16  295.26   10.72
   0  -9  16  280.07   11.85
   0  -9 -17   77.29    5.62
   0  -9 -17   77.07    4.11
   0  -9  17   78.25    6.11
   0  -9 -17   80.98    5.55
   0  -9 -18    4.39    1.89
   0  -9  18    8.25    2.39
   0  -9 -18    8.51    2.32
   0  -9 -19   12.29    2.58
   0  -9  19   15.23    3.11
   0  -9 -19   11.83    2.82
   0  -9 -20  290.03   11.98
   0  -9  20  317.15   12.84
   0  -9 -20  296.31   12.29
   0  -9 -21  108.91    7.29
   0  -9  21  107.47    7.30
   0  -9 -21   98.67    7.22
   0  -9  22   50.23    5.24
   0  -9 -22   49.21    5.28
   0  -8   0   83.08    4.77
   0  -8   0   85.27    4.05
   0  -8   0   80.13    4.91
   0  -8   1    4.24    1.13
   0  -8  -1    2.70    1.12
   0  -8   1    2.19    1.13
   0  -8  -1    3.50    1.39
   0  -8  -2 2159.46   41.23
   0  -8   2 2147.36   40.11
   0  -8  -2 2168.89   39.04
   0  -8  -2 2086.53   41.80
   0  -8   2 2082.45   42.31
   0  -8   3   17.54    2.09
   0  -8  -3   14.54    2.16
   0  -8   3   14.24    2.31
   0  -8  -3   16.15    2.12
   0  -8  -3   16.49    1.68
   0  -8  -4  412.47    7.94
   0  -8  -4  408.45    7.97
   0  -8  -4  419.52    7.89
   0  -8  -4  415.44   10.03
   0  -8   4  416.42   11.55
   0  -8  -4  405.14   12.16
   0  -8  -4  419.78   11.75
   0  -8  -4  408.29    7.94
   0  -8  -5  160.21    4.30
   0  -8  -5  161.97    5.28
   0  -8  -5  158.80    6.88
   0  -8  -5  163.77    4.33
   0  -8  -5  159.58    4.33
   0  -8  -5  157.27    4.21
   0  -8  -5  169.43    6.60
   0  -8   5  151.21    6.44
   0  -8  -6 1489.88   30.76
   0  -8  -6 1530.29   30.00
   0  -8  -6 1500.72   26.97
   0  -8  -6 1511.90   27.82
   0  -8  -6 1481.28   27.13
   0  -8  -6 1492.26   27.16
   0  -8  -6 1466.16   27.11
   0  -8  -7  142.68    4.69
   0  -8  -7  144.79    4.82
   0  -8  -7  139.75    4.80
   0  -8  -7  145.94    6.04
   0  -8  -7  144.68    5.88
   0  -8  -7  140.26    4.78
   0  -8   7  133.81    6.93
   0  -8  -7  137.08    6.16
   0  -8  -7  140.95    4.78
   0  -8  -8  236.93    7.13
   0  -8  -8  253.64    8.65
   0  -8  -8  244.39    6.73
   0  -8   8  233.58    9.56
   0  -8  -8  239.90    6.94
   0  -8  -8  252.76    7.96
   0  -8  -8  245.17    7.21
   0  -8  -8  235.54    8.00
   0  -8  -8  228.54    7.90
   0  -8  -8  240.42    7.14
   0  -8  -9   96.17    4.40
   0  -8  -9   87.19    4.42
   0  -8  -9   85.69    4.19
   0  -8  -9  103.17    4.61
   0  -8  -9   92.00    4.88
   0  -8  -9  102.73    3.92
   0  -8   9   89.19    5.72
   0  -8  -9   96.08    4.24
   0  -8  -9   84.37    4.21
   0  -8  -9   89.90    4.48
   0  -8 -10 2709.50   49.12
   0  -8 -10 2711.21   47.29
   0  -8 -10 2742.02   48.64
   0  -8 -10 2638.57   48.67
   0  -8 -10 2686.99   49.24
   0  -8 -10 2737.25   49.87
   0  -8 -10 2575.45   47.53
   0  -8  10 2663.88   52.73
   0  -8 -10 2741.77   48.83
   0  -8 -10 2681.70   49.21
   0  -8 -10 2625.17   48.63
   0  -8 -11  255.29    8.44
   0  -8 -11  252.26    8.00
   0  -8 -11  247.86    7.00
   0  -8 -11  251.69    7.53
   0  -8 -11  242.22    7.55
   0  -8 -11  257.26    8.57
   0  -8 -11  264.23    8.55
   0  -8 -11  237.88    7.11
   0  -8  11  241.78    9.93
   0  -8 -11  242.62    8.03
   0  -8 -11  251.13    8.41
   0  -8 -11  239.94    7.54
   0  -8 -12  453.83   12.65
   0  -8 -12  462.47   11.69
   0  -8 -12  451.98   12.09
   0  -8 -12  463.30   11.00
   0  -8 -12  416.17   10.80
   0  -8 -12  443.32   12.24
   0  -8  12  455.15   14.49
   0  -8 -12  464.61   10.80
   0  -8 -12  429.93   10.90
   0  -8 -12  444.74   10.92
   0  -8 -12  443.76   12.58
   0  -8 -12  442.70   12.69
   0  -8 -13  202.39    6.88
   0  -8 -13  199.08    7.12
   0  -8  13  197.13    9.04
   0  -8 -13  199.42    6.31
   0  -8 -13  200.33    6.50
   0  -8 -13  198.06    6.19
   0  -8 -13  196.23    7.97
   0  -8 -13  200.08    6.12
   0  -8 -13  208.67    8.03
   0  -8 -13  191.94    7.86
   0  -8 -14 1495.24   31.59
   0  -8 -14 1466.59   28.19
   0  -8 -14 1500.33   27.25
   0  -8  14 1433.60   32.90
   0  -8 -14 1464.76   28.50
   0  -8 -14 1446.95   27.35
   0  -8 -14 1441.33   31.43
   0  -8 -14 1471.12   28.80
   0  -8 -14 1496.24   31.32
   0  -8 -14 1479.38   29.24
   0  -8 -15  232.99    9.32
   0  -8 -15  232.74    7.26
   0  -8 -15  232.61    9.42
   0  -8 -15  229.43    6.14
   0  -8 -15  239.23    7.43
   0  -8 -15  233.48    9.20
   0  -8 -15  221.95    7.49
   0  -8 -15  241.72    7.55
   0  -8  15  211.44    9.65
   0  -8 -16  312.35   11.71
   0  -8 -16  329.46   11.76
   0  -8 -16  342.96   11.76
   0  -8 -16  329.01    9.32
   0  -8  16  338.22   12.50
   0  -8 -16  317.11    9.37
   0  -8 -17   21.36    3.07
   0  -8 -17   19.09    2.20
   0  -8 -17   20.58    3.09
   0  -8  17   15.54    2.90
   0  -8 -17   15.46    1.87
   0  -8 -18  341.55   10.16
   0  -8 -18  346.43   12.76
   0  -8  18  325.64   12.67
   0  -8 -18  344.63   12.79
   0  -8 -19   50.10    3.58
   0  -8  19   42.70    4.40
   0  -8 -19   44.47    4.52
   0  -8 -19   56.18    5.15
   0  -8  20  153.61    8.39
   0  -8 -20  159.61    8.73
   0  -8 -20  146.87    8.47
   0  -8  21   14.08    2.88
   0  -8 -21   16.65    3.35
   0  -8 -21   13.54    2.98
   0  -8  22  252.62   11.08
   0  -8 -22  234.12   11.48
   0  -8  23   43.17    4.68
   0  -8 -23   42.28    5.15
   0  -7   0    1.94    0.78
   0  -7   0   -0.19    0.73
   0  -7   0    2.89    1.11
   0  -7  -1  483.43   11.33
   0  -7   1  481.04   11.74
   0  -7   1  491.97   13.08
   0  -7  -1  489.68   12.85
   0  -7  -1  474.81   13.09
   0  -7   1  475.85   13.27
   0  -7   2 1000.30   20.50
   0  -7  -2  974.39   19.43
   0  -7   2  948.42   22.01
   0  -7  -2  946.20   21.54
   0  -7  -2  986.97   21.26
   0  -7   2  984.83   21.78
   0  -7  -3   32.59    1.16
   0  -7  -3   34.34    2.75
   0  -7   3   31.16    2.88
   0  -7   3   30.65    2.57
   0  -7  -3   36.53    2.25
   0  -7  -3   33.14    2.82
   0  -7  -3   33.17    1.18
   0  -7  -3   33.48    1.20
   0  -7  -3   32.40    1.20
   0  -7  -4  277.81    6.09
   0  -7  -4  268.64    8.89
   0  -7  -4  293.76    8.79
   0  -7  -4  287.94    7.38
   0  -7   4  287.22    8.83
   0  -7  -4  282.68    6.24
   0  -7  -4  283.04    6.19
   0  -7  -4  283.31    6.18
   0  -7  -5  205.50    5.88
   0  -7  -5  197.69    7.27
   0  -7  -5  207.89    5.40
   0  -7  -5  201.55    5.37
   0  -7  -5  206.92    7.03
   0  -7  -5  211.76    5.33
   0  -7   5  200.63    7.33
   0  -7  -5  199.84    5.32
   0  -7  -6   96.68    3.57
   0  -7  -6   98.55    3.69
   0  -7   6   90.11    5.21
   0  -7  -6   90.23    4.67
   0  -7   6  101.28    5.04
   0  -7  -6  101.59    4.56
   0  -7  -6  101.91    3.75
   0  -7  -6   96.23    3.65
   0  -7  -6   97.72    3.69
   0  -7  -7    3.77    0.92
   0  -7  -7    5.70    0.93
   0  -7  -7    4.02    0.89
   0  -7  -7    2.81    0.88
   0  -7  -7    3.73    0.84
   0  -7   7    4.38    1.40
   0  -7  -7    4.18    1.16
   0  -7  -7    5.00    1.15
   0  -7  -7    4.14    1.01
   0  -7  -8  414.30   10.48
   0  -7  -8  408.22    9.43
   0  -7  -8  407.24   11.04
   0  -7  -8  419.02   10.43
   0  -7  -8  418.59   10.50
   0  -7  -8  402.28   10.28
   0  -7   8  386.97   12.41
   0  -7  -8  401.52   10.55
   0  -7  -8  402.68   10.12
   0  -7  -8  391.19   10.49
   0  -7  -9  279.56    7.87
   0  -7  -9  271.03    7.16
   0  -7  -9  272.56    7.38
   0  -7  -9  274.32    8.45
   0  -7  -9  284.44    8.39
   0  -7  -9  275.32    8.29
   0  -7  -9  285.21    8.43
   0  -7   9  258.95    9.75
   0  -7  -9  253.25    7.75
   0  -7  -9  270.70    8.03
   0  -7  -9  265.17    7.87
   0  -7 -10  220.70    6.48
   0  -7 -10  209.57    6.04
   0  -7 -10  196.52    6.32
   0  -7 -10  194.04    6.06
   0  -7 -10  199.92    6.92
   0  -7 -10  195.13    7.08
   0  -7 -10  191.91    7.03
   0  -7 -10  193.20    7.05
   0  -7  10  201.79    8.43
   0  -7 -10  209.84    7.02
   0  -7 -10  187.74    6.19
   0  -7 -11  177.01    5.61
   0  -7 -11  179.54    6.17
   0  -7 -11  185.12    5.76
   0  -7 -11  178.29    6.37
   0  -7  11  165.94    7.70
   0  -7 -11  180.59    6.78
   0  -7 -11  171.85    5.69
   0  -7 -11  174.20    5.60
   0  -7 -11  184.08    7.06
   0  -7 -11  175.17    6.94
   0  -7 -11  173.12    6.89
   0  -7 -11  164.96    5.56
   0  -7 -12  305.92   10.24
   0  -7 -12  340.17   10.59
   0  -7  12  306.69   11.13
   0  -7 -12  338.03    8.28
   0  -7 -12  336.42   10.21
   0  -7 -12  313.73    8.67
   0  -7 -12  342.00    8.75
   0  -7 -12  337.17   10.51
   0  -7 -12  313.13    9.17
   0  -7 -12  333.27    8.31
   0  -7 -12  334.38    9.05
   0  -7 -13  231.39    8.81
   0  -7 -13  215.56    8.68
   0  -7 -13  238.43    7.23
   0  -7 -13  244.19    8.95
   0  -7 -13  227.26    7.33
   0  -7 -13  241.55    6.39
   0  -7  13  239.34    9.60
   0  -7 -13  241.84    7.17
   0  -7 -13  247.71    6.34
   0  -7 -13  236.64    7.26
   0  -7 -14  317.62   10.98
   0  -7 -14  305.65   10.90
   0  -7 -14  325.93    8.74
   0  -7 -14  323.31   10.90
   0  -7 -14  322.52    8.93
   0  -7 -14  310.67    7.39
   0  -7  14  310.56   11.35
   0  -7 -14  321.90    8.85
   0  -7 -14  332.52    7.41
   0  -7 -14  308.78    8.96
   0  -7 -15  108.95    6.33
   0  -7 -15  113.54    6.33
   0  -7 -15  118.51    4.61
   0  -7 -15  120.72    6.45
   0  -7 -15  119.31    4.77
   0  -7 -15  111.40    3.31
   0  -7 -15  114.00    3.24
   0  -7 -15  119.88    4.92
   0  -7 -15  112.35    4.97
   0  -7  15  113.95    6.60
   0  -7 -16  255.82   10.43
   0  -7 -16  296.42   11.00
   0  -7 -16  276.98    8.66
   0  -7 -16  270.79    7.87
   0  -7 -16  281.66    8.46
   0  -7 -16  286.61    7.75
   0  -7 -16  272.85   10.47
   0  -7  16  269.35   10.67
   0  -7  17  212.05    9.37
   0  -7 -17  222.01    6.71
   0  -7 -17  212.04    9.55
   0  -7 -17  228.73    9.80
   0  -7 -17  213.33    7.62
   0  -7 -18  333.55   10.23
   0  -7  18  345.15   12.40
   0  -7 -18  330.24    8.65
   0  -7 -18  340.60   12.82
   0  -7 -18  341.46   12.70
   0  -7 -19    1.05    1.41
   0  -7 -19    1.04    1.01
   0  -7 -19    1.09    1.60
   0  -7  19    1.28    1.40
   0  -7 -20  147.53    8.46
   0  -7 -20  132.26    6.28
   0  -7 -20  138.69    8.30
   0  -7  20  139.69    7.65
   0  -7 -21   12.00    2.75
   0  -7 -21    9.02    2.08
   0  -7 -21   10.94    2.69
   0  -7  21   13.88    2.66
   0  -7 -22  281.92   12.67
   0  -7  22  278.31   11.30
   0  -7 -22  274.20   12.30
   0  -7  23  183.15    9.02
   0  -7 -23  172.56   10.08
   0  -7  24   38.67    4.29
   0  -7 -24   33.40    4.74
   0  -6   0 2288.99   42.21
   0  -6   0 2322.58   40.57
   0  -6  -1   89.64    4.37
   0  -6   1   91.82    4.48
   0  -6   1   89.17    3.85
   0  -6  -1   98.82    3.77
   0  -6  -1   96.57    4.60
   0  -6   1   95.16    4.71
   0  -6  -2   84.25    4.11
   0  -6   2   79.15    4.33
   0  -6  -2   78.13    4.13
   0  -6   2   83.21    4.30
   0  -6  -2   82.33    3.32
   0  -6   2   85.19    3.85
   0  -6  -3  297.94    8.44
   0  -6  -3  282.23    8.59
   0  -6   3  266.84    8.11
   0  -6  -3  284.89    7.12
   0  -6  -3  281.42    5.88
   0  -6  -3  276.93    5.84
   0  -6  -3  289.51    5.89
   0  -6  -3  287.44    5.83
   0  -6  -4 3772.46   67.95
   0  -6  -4 3909.48   64.88
   0  -6  -4 3887.93   65.78
   0  -6   4 3904.49   68.06
   0  -6  -4 3963.56   67.61
   0  -6  -4 3840.26   64.98
   0  -6  -4 3814.60   64.93
   0  -6  -4 3853.03   64.97
   0  -6  -5    9.59    1.43
   0  -6   5   10.19    1.59
   0  -6  -5   10.65    1.11
   0  -6  -5   12.41    1.53
   0  -6   5   12.31    1.79
   0  -6  -5   10.78    1.10
   0  -6  -5   10.05    1.10
   0  -6  -5   10.57    1.09
   0  -6  -5   11.82    1.19
   0  -6  -6   15.16    1.44
   0  -6  -6   15.22    1.47
   0  -6  -6   15.03    1.32
   0  -6  -6   13.48    1.68
   0  -6   6   17.56    2.18
   0  -6   6   15.99    1.99
   0  -6  -6   15.15    1.47
   0  -6   6   16.85    2.05
   0  -6  -6   15.73    1.66
   0  -6  -6   13.82    1.37
   0  -6  -7  194.08    5.95
   0  -6   7  175.76    6.96
   0  -6  -7  179.71    6.21
   0  -6  -7  178.60    5.12
   0  -6   7  185.52    6.95
   0  -6  -7  173.27    5.70
   0  -6  -7  179.37    5.81
   0  -6   7  166.89    7.00
   0  -6  -7  166.21    5.69
   0  -6  -7  158.74    5.62
   0  -6  -7  168.27    5.76
   0  -6  -7  177.45    5.60
   0  -6   8 1644.05   32.48
   0  -6  -8 1660.84   29.97
   0  -6  -8 1565.77   30.64
   0  -6  -8 1564.64   29.93
   0  -6  -8 1559.06   29.89
   0  -6  -8 1615.19   29.21
   0  -6   8 1633.09   32.38
   0  -6  -8 1590.60   30.69
   0  -6  -8 1610.31   30.36
   0  -6   8 1572.94   32.70
   0  -6  -8 1652.70   30.81
   0  -6  -9   52.00    2.74
   0  -6  -9   56.23    3.12
   0  -6   9   49.69    3.76
   0  -6  -9   55.52    2.78
   0  -6  -9   55.83    3.37
   0  -6   9   54.22    3.87
   0  -6  -9   55.41    2.79
   0  -6  -9   54.99    2.69
   0  -6  -9   55.55    3.25
   0  -6  -9   58.08    2.88
   0  -6  -9   56.74    3.41
   0  -6 -10   90.46    3.51
   0  -6 -10   86.65    3.59
   0  -6 -10   87.66    3.48
   0  -6 -10   84.71    4.49
   0  -6 -10   89.55    3.98
   0  -6 -10   83.95    3.43
   0  -6 -10   82.61    3.76
   0  -6 -10   86.19    3.64
   0  -6 -10   96.45    4.54
   0  -6 -10   82.96    4.42
   0  -6  10   93.38    5.21
   0  -6 -11  595.47   13.18
   0  -6  11  588.85   15.83
   0  -6 -11  584.79   12.32
   0  -6 -11  578.02   14.99
   0  -6 -11  601.36   13.11
   0  -6 -11  567.70   13.11
   0  -6 -11  606.91   14.74
   0  -6 -11  594.74   15.07
   0  -6 -11  596.16   12.35
   0  -6 -11  590.54   13.38
   0  -6 -12 3095.72   56.74
   0  -6 -12 3097.57   56.96
   0  -6  12 2956.19   57.27
   0  -6 -12 3019.57   52.24
   0  -6 -12 3052.30   56.17
   0  -6 -12 3030.13   53.98
   0  -6 -12 3069.70   53.63
   0  -6 -12 3006.86   53.78
   0  -6 -12 3154.30   52.32
   0  -6 -12 3003.65   53.89
   0  -6 -13  217.60    5.26
   0  -6 -13  209.90    6.69
   0  -6 -13  229.16    6.53
   0  -6 -13  209.62    6.50
   0  -6  13  210.36    8.57
   0  -6 -13  217.03    5.31
   0  -6 -13  204.60    6.75
   0  -6 -13  203.20    8.23
   0  -6 -13  217.02    8.51
   0  -6 -14    2.54    0.47
   0  -6 -14    2.87    1.30
   0  -6 -14    3.18    0.83
   0  -6 -14    3.80    1.39
   0  -6 -14    2.35    0.49
   0  -6 -14    2.18    0.91
   0  -6 -14    1.96    0.85
   0  -6 -14    2.32    0.89
   0  -6 -15  138.37    7.07
   0  -6 -15  144.36    5.81
   0  -6 -15  140.59    5.60
   0  -6 -15  145.47    5.03
   0  -6 -15  150.18    4.94
   0  -6 -15  143.72    7.31
   0  -6 -15  159.72    7.59
   0  -6  15  142.29    7.01
   0  -6 -16 1815.71   35.39
   0  -6 -16 1877.03   35.97
   0  -6 -16 1815.83   38.86
   0  -6 -16 1894.58   33.96
   0  -6 -16 1864.76   39.47
   0  -6 -16 1873.05   39.50
   0  -6  16 1839.52   38.44
   0  -6 -17   72.14    4.07
   0  -6 -17   67.64    5.29
   0  -6 -17   84.11    5.94
   0  -6  17   76.76    5.18
   0  -6 -17   81.01    5.62
   0  -6 -17   78.31    3.41
   0  -6 -17   73.68    4.31
   0  -6  18  120.64    6.61
   0  -6 -18  109.37    5.49
   0  -6 -18  111.16    7.08
   0  -6 -18  111.20    6.92
   0  -6 -18  108.40    4.03
   0  -6 -19  109.42    7.13
   0  -6 -19  108.27    7.19
   0  -6 -19  103.51    5.51
   0  -6  19  108.42    6.35
   0  -6 -20  599.16   19.00
   0  -6 -20  615.96   19.07
   0  -6 -20  595.66   15.92
   0  -6  20  596.80   17.25
   0  -6 -21   12.32    2.23
   0  -6 -21   12.31    2.92
   0  -6 -21   14.99    3.04
   0  -6  21   15.37    2.64
   0  -6 -22   -0.26    1.31
   0  -6 -22   -0.43    2.18
   0  -6 -22   -0.41    1.65
   0  -6  22   -1.53    1.79
   0  -6  23   68.76    5.23
   0  -6 -23   61.34    6.18
   0  -6 -23   68.45    4.96
   0  -6 -24  222.88   11.64
   0  -6  24  223.95    9.79
   0  -6 -25    8.34    3.09
   0  -5   0    1.59    0.56
   0  -5   0    0.41    0.53
   0  -5   0    0.29    0.58
   0  -5   1  253.45    7.74
   0  -5  -1  240.80    7.51
   0  -5  -1  252.37    6.44
   0  -5   1  257.24    6.90
   0  -5   1  267.81    7.76
   0  -5  -1  260.43    7.53
   0  -5  -2  119.00    4.78
   0  -5  -2  119.39    4.60
   0  -5  -2  124.65    3.89
   0  -5   2  119.50    4.42
   0  -5  -3   31.67    2.27
   0  -5  -3   30.08    1.40
   0  -5  -3   29.49    1.41
   0  -5  -3   26.54    1.61
   0  -5  -3   31.45    1.41
   0  -5  -3   31.96    2.22
   0  -5  -3   30.89    1.43
   0  -5  -4  378.95    9.84
   0  -5  -4  402.64    8.63
   0  -5   4  414.07   10.31
   0  -5  -4  395.97    8.56
   0  -5  -4  402.05    9.79
   0  -5  -4  417.57    8.54
   0  -5  -4  392.00    8.55
   0  -5  -4  391.53    8.48
   0  -5  -5  121.77    3.93
   0  -5  -5  121.86    4.04
   0  -5   5  121.88    5.00
   0  -5  -5  111.12    3.91
   0  -5  -5  109.92    4.43
   0  -5   5  114.56    5.11
   0  -5   5  120.56    5.12
   0  -5  -5  125.73    3.77
   0  -5  -5  131.06    4.49
   0  -5  -6  319.45    7.40
   0  -5   6  321.39    9.37
   0  -5   6  308.55    9.40
   0  -5  -6  323.13    8.41
   0  -5  -6  306.84    7.91
   0  -5  -6  325.03    8.21
   0  -5   6  319.90    9.22
   0  -5  -6  313.67    8.14
   0  -5  -6  343.72    8.19
   0  -5  -6  314.70    8.07
   0  -5   6  318.04    8.13
   0  -5  -7  886.60   16.99
   0  -5  -7  826.27   17.72
   0  -5   7  838.37   18.82
   0  -5  -7  869.25   16.53
   0  -5  -7  833.70   16.88
   0  -5  -7  853.10   17.48
   0  -5  -7  857.91   17.54
   0  -5  -7  846.93   17.81
   0  -5   7  864.39   18.94
   0  -5   7  827.78   19.10
   0  -5  -7  825.11   16.84
   0  -5   7  883.46   17.87
   0  -5  -8  602.06   12.55
   0  -5  -8  597.34   13.90
   0  -5  -8  609.26   12.45
   0  -5   8  625.01   14.77
   0  -5  -8  570.89   12.34
   0  -5  -8  600.52   12.44
   0  -5  -8  596.30   13.07
   0  -5  -8  607.79   13.67
   0  -5   8  565.25   14.56
   0  -5  -8  603.26   13.93
   0  -5   8  571.89   14.69
   0  -5   8  593.17   13.84
   0  -5  -8  578.43   12.37
   0  -5  -9    4.44    1.09
   0  -5  -9    3.62    0.82
   0  -5  -9    3.00    0.96
   0  -5  -9    3.28    0.69
   0  -5   9    3.23    1.07
   0  -5  -9    4.33    0.74
   0  -5  -9    4.19    0.85
   0  -5   9    3.31    1.18
   0  -5   9    8.79    1.55
   0  -5  -9    4.01    0.69
   0  -5  -9    3.10    0.75
   0  -5  -9    5.32    1.15
   0  -5   9    6.82    1.35
   0  -5  -9    5.46    0.88
   0  -5 -10  548.26   13.11
   0  -5 -10  485.92   13.04
   0  -5 -10  505.80   13.30
   0  -5 -10  498.04   10.43
   0  -5  10  485.33   13.07
   0  -5  10  490.15   13.45
   0  -5 -10  515.62   10.51
   0  -5  10  531.19   13.40
   0  -5 -10  519.10   11.47
   0  -5 -10  495.92   11.40
   0  -5 -10  513.63   11.31
   0  -5 -10  501.55   11.47
   0  -5  11  395.87   11.50
   0  -5 -11  432.35    8.71
   0  -5 -11  416.69   11.89
   0  -5 -11  409.51   10.01
   0  -5  11  407.69   11.87
   0  -5 -11  407.86    9.64
   0  -5 -11  417.33   10.20
   0  -5 -11  434.33   11.73
   0  -5  11  402.33   11.89
   0  -5 -11  400.25   11.81
   0  -5 -11  414.88    8.63
   0  -5  12   62.76    4.02
   0  -5 -12   75.44    2.37
   0  -5 -12   77.78    4.61
   0  -5 -12   72.85    3.48
   0  -5  12   69.99    4.50
   0  -5 -12   64.46    3.40
   0  -5  12   70.79    4.42
   0  -5 -12   72.42    3.12
   0  -5 -12   68.02    2.29
   0  -5 -12   71.39    4.50
   0  -5 -12   73.68    4.37
   0  -5 -13  314.52   10.54
   0  -5  13  279.92    9.69
   0  -5 -13  278.80    9.94
   0  -5 -13  299.46    5.82
   0  -5 -13  295.95    8.54
   0  -5 -13  292.35    5.70
   0  -5 -13  290.04    8.29
   0  -5  13  309.98    9.66
   0  -5 -13  285.63    5.69
   0  -5 -13  296.72    7.49
   0  -5 -14  105.42    5.87
   0  -5 -14   99.86    4.69
   0  -5  14  106.03    5.58
   0  -5 -14  107.63    4.60
   0  -5 -14  109.14    6.02
   0  -5 -14  106.85    2.87
   0  -5 -15  167.63    7.82
   0  -5 -15  165.16    6.44
   0  -5  15  173.73    7.38
   0  -5 -15  174.81    6.26
   0  -5 -15  175.04    8.03
   0  -5 -15  169.68    4.21
   0  -5 -16  122.29    6.76
   0  -5 -16  122.93    5.57
   0  -5  16  120.37    6.16
   0  -5 -16  116.40    5.20
   0  -5 -16  127.20    7.07
   0  -5 -16  129.20    3.62
   0  -5 -17   25.97    3.39
   0  -5 -17   23.71    2.62
   0  -5 -17   25.01    1.71
   0  -5 -17   27.45    3.45
   0  -5  17   21.96    2.79
   0  -5 -17   23.69    2.44
   0  -5 -17   24.66    1.55
   0  -5 -18  289.82    9.85
   0  -5 -18  304.30    7.09
   0  -5  18  289.08   10.41
   0  -5 -18  301.35   12.07
   0  -5 -18  326.33   12.34
   0  -5 -19  161.27    7.16
   0  -5 -19  167.47    4.84
   0  -5  19  173.38    7.78
   0  -5 -19  167.99    8.88
   0  -5 -19  173.73    9.10
   0  -5 -20  144.31    6.88
   0  -5 -20  152.79    8.62
   0  -5 -20  138.16    8.39
   0  -5  20  145.88    7.15
   0  -5 -21   25.83    3.06
   0  -5 -21   24.41    3.78
   0  -5  21   24.82    3.16
   0  -5 -21   26.30    3.85
   0  -5 -22  329.21   11.60
   0  -5 -22  343.17   14.10
   0  -5 -22  332.20   14.02
   0  -5  22  345.20   11.81
   0  -5 -23   28.74    3.45
   0  -5 -23   32.33    4.61
   0  -5  23   25.57    3.26
   0  -5 -24   72.58    5.28
   0  -5 -24   67.10    6.50
   0  -5  24   69.71    5.05
   0  -5 -25   40.24    5.28
   0  -5 -26  251.63   13.07
   0  -4   0 9512.18  163.10
   0  -4   0 9849.57  161.80
   0  -4   0 9999.00  163.06
   0  -4  -1  230.09    6.43
   0  -4   1  215.65    6.44
   0  -4  -1  210.39    6.20
   0  -4   1  222.25    6.43
   0  -4  -1  220.57    6.26
   0  -4  -1  218.98    5.43
   0  -4   1  216.44    5.79
   0  -4  -2  878.74   15.34
   0  -4  -2  889.33   15.39
   0  -4   2  893.99   17.36
   0  -4  -2  908.33   17.54
   0  -4  -2  888.83   17.41
   0  -4  -2  846.52   17.45
   0  -4  -2  880.48   16.28
   0  -4  -2  868.14   15.38
   0  -4  -2  875.89   15.34
   0  -4  -3  168.60    4.10
   0  -4  -3  173.92    4.32
   0  -4  -3  166.00    4.17
   0  -4   3  160.12    5.19
   0  -4  -3  162.50    4.98
   0  -4  -3  173.11    5.12
   0  -4  -3  161.07    5.06
   0  -4  -3  165.93    4.15
   0  -4   3  160.71    4.11
   0  -4  -4 2768.39   47.07
   0  -4  -4 2771.88   45.95
   0  -4  -4 2819.01   47.00
   0  -4  -4 2719.18   46.64
   0  -4   4 2737.47   48.58
   0  -4   4 2662.65   48.84
   0  -4   4 2701.45   47.03
   0  -4  -4 2768.97   47.10
   0  -4  -4 2759.09   47.86
   0  -4  -4 2726.33   47.56
   0  -4  -4 2850.05   47.70
   0  -4   5  133.59    4.99
   0  -4  -5  123.77    4.15
   0  -4  -5  132.99    4.17
   0  -4  -5  127.95    4.21
   0  -4  -5  130.74    3.74
   0  -4   5  120.27    4.73
   0  -4  -5  127.69    4.05
   0  -4  -5  141.17    4.21
   0  -4  -5  127.02    2.93
   0  -4   5  127.33    4.21
   0  -4   5  126.43    4.98
   0  -4  -5  122.75    4.21
   0  -4  -6 4081.73   69.53
   0  -4  -6 4290.56   69.68
   0  -4  -6 4145.50   70.72
   0  -4   6 4097.09   71.64
   0  -4  -6 4140.02   69.57
   0  -4  -6 4109.96   70.67
   0  -4   6 4053.29   71.80
   0  -4   6 4070.25   71.79
   0  -4  -6 4112.36   69.38
   0  -4  -6 4202.72   70.51
   0  -4  -6 4111.65   69.56
   0  -4  -6 4249.62   70.12
   0  -4   7  283.30    8.28
   0  -4   7  274.15    8.32
   0  -4  -7  280.46    6.62
   0  -4  -7  288.33    7.99
   0  -4  -7  289.01    6.67
   0  -4   7  281.07    7.91
   0  -4   7  285.74    8.53
   0  -4  -7  298.65    6.74
   0  -4  -7  273.32    7.91
   0  -4  -7  283.43    6.85
   0  -4  -7  305.79    7.94
   0  -4  -7  281.78    6.91
   0  -4  -8  229.28    5.47
   0  -4  -8  232.44    7.26
   0  -4   8  225.75    7.24
   0  -4   8  225.94    7.41
   0  -4  -8  225.02    5.39
   0  -4  -8  216.67    6.92
   0  -4  -8  220.93    5.95
   0  -4  -8  224.91    6.06
   0  -4  -8  231.72    7.28
   0  -4  -8  226.61    5.94
   0  -4  -8  222.48    5.38
   0  -4   8  219.16    7.16
   0  -4   9  630.59   14.76
   0  -4   9  640.70   15.19
   0  -4  -9  660.88   13.07
   0  -4  -9  659.66   15.35
   0  -4  -9  622.47   13.36
   0  -4   9  610.42   14.95
   0  -4  -9  658.29   12.22
   0  -4  -9  623.73   13.46
   0  -4  -9  618.19   15.12
   0  -4  -9  638.49   12.11
   0  -4  -9  655.30   14.91
   0  -4  10 1379.83   27.65
   0  -4 -10 1432.23   24.26
   0  -4  10 1349.96   27.97
   0  -4 -10 1394.70   25.44
   0  -4 -10 1427.82   28.65
   0  -4 -10 1364.60   26.14
   0  -4 -10 1352.07   26.26
   0  -4  10 1402.70   28.46
   0  -4 -10 1392.08   24.16
   0  -4 -10 1386.20   28.38
   0  -4 -10 1425.69   28.13
   0  -4 -11   13.27    1.22
   0  -4 -11   13.71    1.95
   0  -4 -11   15.60    1.53
   0  -4 -11   16.05    2.01
   0  -4  11   13.24    1.94
   0  -4  11   11.56    1.71
   0  -4 -11   13.82    0.80
   0  -4 -11   16.17    1.64
   0  -4  11   13.71    1.81
   0  -4 -11   13.83    1.95
   0  -4 -11   16.21    0.84
   0  -4 -12  131.91    4.16
   0  -4 -12  140.18    6.13
   0  -4  12  130.78    5.75
   0  -4  12  129.52    6.24
   0  -4  12  136.23    5.58
   0  -4 -12  129.97    5.08
   0  -4 -12  129.25    6.19
   0  -4 -12  126.72    4.86
   0  -4 -12  141.93    6.46
   0  -4 -13    8.55    1.39
   0  -4 -13    6.08    1.20
   0  -4 -13    4.56    1.56
   0  -4  13    9.48    1.58
   0  -4  13    7.80    1.60
   0  -4 -13    6.17    1.54
   0  -4  13    8.16    1.87
   0  -4  14 2383.44   46.00
   0  -4  14 2351.72   47.71
   0  -4 -14 2463.93   47.90
   0  -4 -14 2483.11   42.32
   0  -4 -14 2393.87   45.15
   0  -4 -14 2453.06   48.12
   0  -4  14 2573.77   45.51
   0  -4 -14 2357.31   44.47
   0  -4 -15   36.34    3.69
   0  -4  15   31.31    2.88
   0  -4 -15   39.19    3.71
   0  -4 -15   35.30    2.06
   0  -4 -15   33.48    2.83
   0  -4 -15   33.44    1.92
   0  -4 -15   30.99    2.60
   0  -4  15   37.01    2.93
   0  -4 -16  554.79   16.55
   0  -4 -16  560.44   14.40
   0  -4  16  555.32   13.92
   0  -4 -16  546.27   11.91
   0  -4 -16  554.38   11.46
   0  -4  16  575.13   14.94
   0  -4 -16  544.48   16.21
   0  -4 -17    4.06    1.88
   0  -4 -17    6.26    1.56
   0  -4 -17    5.04    1.04
   0  -4  17    6.45    1.49
   0  -4 -17    7.48    2.13
   0  -4 -17    5.69    0.92
   0  -4  17    5.34    1.51
   0  -4  18  929.53   20.34
   0  -4  18  915.07   21.43
   0  -4 -18  922.60   17.43
   0  -4 -18  889.06   21.34
   0  -4 -18  937.17   24.25
   0  -4 -18  904.22   18.45
   0  -4  19  464.53   13.52
   0  -4 -19  460.78   13.66
   0  -4 -19  482.17   16.20
   0  -4 -19  469.61   15.99
   0  -4 -19  469.52   11.17
   0  -4  20  215.89    8.56
   0  -4 -20  224.26    6.87
   0  -4 -20  214.82    8.80
   0  -4 -20  199.98   10.26
   0  -4  21   19.35    2.57
   0  -4 -21   14.57    3.09
   0  -4 -21   19.75    3.32
   0  -4 -21   20.19    2.09
   0  -4 -21   18.45    2.67
   0  -4 -22  309.35   13.55
   0  -4 -22  322.77   13.65
   0  -4 -22  304.48   11.23
   0  -4  22  316.83   10.80
   0  -4  23   22.93    2.72
   0  -4 -23   23.43    4.02
   0  -4 -23   22.47    3.16
   0  -4 -24   95.61    7.68
   0  -4 -24  103.46    6.53
   0  -4 -25   99.37    6.53
   0  -4 -25   86.68    7.58
   0  -4 -26   92.50    6.43
   0  -4 -26   76.10    7.29
   0  -3   0    0.65    0.57
   0  -3   0    0.06    0.33
   0  -3   0    1.27    0.51
   0  -3   0    1.75    0.65
   0  -3  -1  170.87    4.79
   0  -3  -1  176.06    4.82
   0  -3  -1  163.66    4.70
   0  -3  -1  168.83    4.10
   0  -3   1  166.27    4.47
   0  -3  -2  422.94    7.96
   0  -3  -2  427.17    9.07
   0  -3  -2  397.83    8.92
   0  -3  -2  423.22    7.92
   0  -3  -2  418.22    8.19
   0  -3  -2  426.05    7.97
   0  -3   2  404.70    7.90
   0  -3  -2  425.07    9.07
   0  -3  -2  425.31    8.10
   0  -3   2  420.54    9.12
   0  -3  -3   48.01    1.94
   0  -3  -3   51.69    1.57
   0  -3  -3   50.52    2.20
   0  -3  -3   52.12    1.85
   0  -3   3   49.12    1.95
   0  -3  -3   49.09    1.95
   0  -3  -3   53.06    1.97
   0  -3  -3   55.19    2.23
   0  -3  -3   51.00    2.15
   0  -3   3   48.60    2.40
   0  -3  -4 2422.59   40.87
   0  -3   4 2259.09   40.85
   0  -3   4 2332.04   41.80
   0  -3   4 2289.39   41.90
   0  -3  -4 2384.05   40.95
   0  -3  -4 2442.08   40.60
   0  -3  -4 2394.51   40.53
   0  -3  -4 2300.59   40.16
   0  -3  -4 2404.41   40.81
   0  -3   4 2401.71   41.98
   0  -3  -4 2407.66   40.96
   0  -3   5  400.46    9.61
   0  -3   5  392.93    9.64
   0  -3  -5  405.70    8.22
   0  -3  -5  413.04    8.37
   0  -3  -5  400.84    8.23
   0  -3  -5  400.62    9.25
   0  -3  -5  406.61    8.24
   0  -3  -5  420.03    8.33
   0  -3   5  381.12    9.55
   0  -3  -5  399.92    9.13
   0  -3   5  379.70    9.16
   0  -3  -5  403.25    9.23
   0  -3  -6  226.01    5.02
   0  -3  -6  220.38    4.94
   0  -3  -6  210.56    6.31
   0  -3   6  200.76    6.19
   0  -3  -6  202.88    5.27
   0  -3  -6  219.58    4.91
   0  -3  -6  213.91    4.89
   0  -3  -6  215.45    5.37
   0  -3   6  204.80    6.31
   0  -3  -6  221.22    6.19
   0  -3   6  207.18    6.17
   0  -3  -6  213.91    5.29
   0  -3  -6  220.71    6.31
   0  -3   7   34.12    2.28
   0  -3  -7   37.97    1.80
   0  -3  -7   33.00    1.85
   0  -3  -7   37.93    1.47
   0  -3  -7   40.68    2.49
   0  -3  -7   37.91    2.49
   0  -3  -7   38.35    1.52
   0  -3  -7   33.97    1.44
   0  -3   7   33.28    2.33
   0  -3  -7   36.52    1.45
   0  -3  -7   36.70    2.47
   0  -3  -7   35.49    1.89
   0  -3   7   35.73    2.37
   0  -3  -8   63.03    1.92
   0  -3  -8   58.11    1.86
   0  -3   8   69.39    3.58
   0  -3  -8   59.47    2.35
   0  -3  -8   56.02    2.57
   0  -3  -8   61.29    3.30
   0  -3  -8   58.90    3.38
   0  -3  -8   64.66    3.52
   0  -3  -8   58.59    2.68
   0  -3  -8   59.11    1.82
   0  -3   8   67.09    3.35
   0  -3   8   62.63    3.21
   0  -3   9  573.38   12.77
   0  -3  -9  541.15    9.81
   0  -3  -9  546.96   11.04
   0  -3   9  543.52   12.89
   0  -3   9  554.47   13.64
   0  -3  -9  537.02   13.51
   0  -3  -9  572.23   13.51
   0  -3  -9  535.81   11.99
   0  -3  -9  560.00   13.77
   0  -3  -9  556.93    9.89
   0  -3 -10   89.13    3.83
   0  -3  10   93.59    4.65
   0  -3  10   97.05    4.83
   0  -3 -10   89.24    4.65
   0  -3 -10   91.17    4.75
   0  -3  10   95.52    4.14
   0  -3 -10   92.36    4.57
   0  -3  10   95.44    4.30
   0  -3 -10   99.75    3.20
   0  -3  11   68.58    4.05
   0  -3 -11   65.85    3.43
   0  -3 -11   70.26    4.26
   0  -3 -11   59.43    3.98
   0  -3 -11   69.98    4.08
   0  -3  11   65.09    3.62
   0  -3  11   72.45    3.56
   0  -3  11   70.13    4.26
   0  -3 -12  134.90    5.33
   0  -3  12  126.51    6.13
   0  -3 -12  139.98    6.41
   0  -3 -12  131.28    6.26
   0  -3  12  138.08    5.23
   0  -3  12  133.31    5.45
   0  -3 -12  136.07    6.10
   0  -3  13   93.31    4.53
   0  -3 -13   89.65    3.10
   0  -3 -13   91.12    5.29
   0  -3 -13   87.28    5.26
   0  -3  13   84.77    4.07
   0  -3  13   79.86    5.05
   0  -3 -13   85.82    4.27
   0  -3  14   12.85    2.24
   0  -3 -14   14.07    1.21
   0  -3  14    9.32    1.57
   0  -3 -14   13.65    2.23
   0  -3  14   15.13    1.77
   0  -3 -14   12.06    1.71
   0  -3 -14   15.59    2.40
   0  -3  15   41.14    3.08
   0  -3 -15   40.42    2.05
   0  -3 -15   39.36    3.15
   0  -3  15   38.96    3.79
   0  -3  15   42.68    2.87
   0  -3 -15   38.60    3.72
   0  -3 -15   42.53    3.91
   0  -3 -16  756.67   14.70
   0  -3  16  749.68   17.61
   0  -3 -16  749.83   16.05
   0  -3 -16  712.21   17.81
   0  -3  16  752.31   20.27
   0  -3 -16  740.30   20.14
   0  -3 -16  726.23   19.79
   0  -3  16  768.63   16.69
   0  -3  17  561.07   13.48
   0  -3 -17  552.36   16.64
   0  -3 -17  562.89   15.04
   0  -3 -17  558.13   13.02
   0  -3 -17  573.98   17.16
   0  -3 -17  544.97   11.51
   0  -3  17  551.14   14.32
   0  -3 -18  105.54    5.71
   0  -3 -18   98.81    4.49
   0  -3  18  100.77    4.63
   0  -3  18  104.26    5.20
   0  -3 -18   98.70    3.53
   0  -3 -18   94.51    6.48
   0  -3 -19  230.48    9.09
   0  -3  19  228.68    8.30
   0  -3 -19  241.36    7.64
   0  -3 -19  229.12    6.06
   0  -3  19  233.18    7.57
   0  -3 -19  249.75   10.99
   0  -3 -20  620.22   17.32
   0  -3 -20  669.68   19.99
   0  -3  20  646.53   16.30
   0  -3 -20  626.70   15.08
   0  -3 -21  140.33    8.55
   0  -3 -21  139.08    8.65
   0  -3 -21  139.66    7.30
   0  -3 -21  149.37    6.04
   0  -3 -22   41.33    4.95
   0  -3 -22   36.52    4.54
   0  -3 -22   51.03    3.53
   0  -3 -22   43.61    4.22
   0  -3 -23   51.22    5.78
   0  -3 -23   60.47    4.98
   0  -3 -24  347.61   15.09
   0  -3 -24  352.35   13.00
   0  -3 -25  146.37    9.82
   0  -3 -25  165.60    8.66
   0  -3 -26   47.33    4.79
   0  -3 -26   48.31    5.93
   0  -2   1   27.80    1.33
   0  -2  -1   27.10    1.08
   0  -2  -1   26.00    1.32
   0  -2  -1   27.35    1.09
   0  -2  -1   28.31    1.37
   0  -2  -1   27.31    1.34
   0  -2   3   15.62    1.20
   0  -2   3   13.80    1.18
   0  -2  -3   16.57    1.08
   0  -2  -3   16.94    1.07
   0  -2   3   15.82    1.08
   0  -2  -3   18.41    1.15
   0  -2  -3   18.12    0.96
   0  -2  -3   16.93    0.94
   0  -2  -3   15.97    0.88
   0  -2   4 6776.52  109.81
   0  -2  -4 6566.93  108.25
   0  -2  -4 6806.16  109.72
   0  -2  -4 6689.25  108.26
   0  -2  -4 6250.18  108.60
   0  -2  -4 6535.15  109.54
   0  -2   4 6057.94  109.41
   0  -2  -4 6576.85  109.66
   0  -2  -4 6778.54  108.33
   0  -2   4 6598.70  109.77
   0  -2  -4 6716.00  108.25
   0  -2  -5   76.52    1.97
   0  -2  -5   70.74    3.03
   0  -2  -5   68.76    2.94
   0  -2   5   68.72    2.94
   0  -2  -5   73.58    2.28
   0  -2  -5   73.93    1.95
   0  -2  -5   79.32    2.04
   0  -2  -5   77.76    2.01
   0  -2  -5   75.25    2.54
   0  -2  -5   78.25    3.15
   0  -2   5   76.38    2.95
   0  -2   5   75.71    2.96
   0  -2   6  468.44   10.32
   0  -2   6  476.85   10.30
   0  -2  -6  468.74    9.76
   0  -2  -6  467.94   10.86
   0  -2  -6  476.94   10.75
   0  -2   6  459.48   10.72
   0  -2  -6  450.11   10.77
   0  -2  -6  475.44    9.13
   0  -2   7  341.11    9.12
   0  -2  -7  367.94    9.20
   0  -2  -7  345.43    8.08
   0  -2  -7  363.38    9.35
   0  -2  -7  366.21    9.35
   0  -2   7  359.82    8.39
   0  -2   7  349.51    8.46
   0  -2  -7  360.50    7.30
   0  -2   8 2680.98   47.79
   0  -2  -8 2651.32   47.54
   0  -2  -8 2620.81   46.13
   0  -2   8 2595.25   47.33
   0  -2   8 2637.87   46.41
   0  -2  -8 2615.86   47.84
   0  -2   8 2645.05   46.18
   0  -2  -8 2662.11   47.91
   0  -2  -9  335.57    9.34
   0  -2  -9  311.16    9.35
   0  -2   9  301.34    9.19
   0  -2  -9  320.68    8.25
   0  -2   9  334.43    9.16
   0  -2  -9  324.59    9.52
   0  -2   9  309.30    8.23
   0  -2   9  326.49    8.05
   0  -2 -10 1848.65   34.95
   0  -2 -10 1805.32   31.30
   0  -2 -10 1761.95   33.43
   0  -2  10 1750.38   34.51
   0  -2  10 1791.78   35.16
   0  -2  10 1811.58   33.29
   0  -2 -10 1792.80   35.33
   0  -2  10 1813.03   32.77
   0  -2 -10 1848.98   35.34
   0  -2 -11  529.06   10.65
   0  -2  11  511.06   12.24
   0  -2 -11  517.17   12.64
   0  -2  11  535.73   13.43
   0  -2  11  542.53   14.13
   0  -2 -11  544.13   13.89
   0  -2 -11  541.14   14.23
   0  -2  11  548.57   11.94
   0  -2 -11  518.84   14.01
   0  -2  12  560.24   13.13
   0  -2 -12  583.23   11.47
   0  -2  12  573.59   14.41
   0  -2 -12  549.47   13.64
   0  -2  12  571.63   15.18
   0  -2 -12  575.89   14.87
   0  -2 -12  571.32   15.35
   0  -2  12  568.84   12.61
   0  -2 -12  549.01   15.12
   0  -2 -13  247.17    8.13
   0  -2  13  244.09    9.30
   0  -2  13  253.51    7.68
   0  -2 -13  251.23    6.18
   0  -2 -13  262.54    9.54
   0  -2  13  256.99    7.14
   0  -2 -13  248.24    9.21
   0  -2 -14 1189.13   25.29
   0  -2  14 1213.46   27.32
   0  -2  14 1175.94   24.24
   0  -2 -14 1188.84   22.16
   0  -2 -14 1249.87   27.66
   0  -2  14 1218.14   23.43
   0  -2 -14 1250.66   27.35
   0  -2 -15   23.12    3.00
   0  -2 -15   22.76    2.98
   0  -2 -15   22.00    2.45
   0  -2  15   26.15    2.31
   0  -2 -15   27.75    1.77
   0  -2  15   25.70    2.08
   0  -2  15   24.46    3.13
   0  -2 -16  278.27    6.89
   0  -2  16  254.34    8.24
   0  -2 -16  262.79    9.31
   0  -2 -16  290.15   10.93
   0  -2  16  268.65    7.64
   0  -2 -16  280.24   10.93
   0  -2  16  285.08   10.99
   0  -2 -17  162.76    4.85
   0  -2  17  154.87    5.41
   0  -2  17  152.59    6.07
   0  -2 -17  153.68    7.07
   0  -2 -17  157.89    8.08
   0  -2  17  160.87    8.32
   0  -2 -17  157.05    6.07
   0  -2 -17  159.26    8.25
   0  -2 -18 1035.94   24.19
   0  -2 -18 1072.70   26.64
   0  -2  18 1033.79   22.14
   0  -2  18 1046.00   20.90
   0  -2 -18 1021.71   22.13
   0  -2 -18 1029.12   19.85
   0  -2 -19  136.73    4.58
   0  -2 -19  146.69    6.15
   0  -2  19  145.70    5.23
   0  -2 -19  143.39    7.11
   0  -2 -19  133.65    8.04
   0  -2 -20  183.82    8.30
   0  -2 -20  178.73    7.03
   0  -2 -20  167.82    9.24
   0  -2 -21   81.01    5.59
   0  -2 -21   75.45    4.58
   0  -2 -21   68.64    6.06
   0  -2 -21   69.93    6.17
   0  -2 -22  206.40    9.37
   0  -2  22  205.64    6.77
   0  -2 -22  211.19    8.09
   0  -2 -22  219.67   11.18
   0  -2 -22  196.58   10.46
   0  -2 -23   37.98    3.44
   0  -2 -23   38.91    4.98
   0  -2 -24   56.14    5.06
   0  -2 -24   53.87    5.88
   0  -2 -25    7.60    2.78
   0  -2 -25    8.40    2.36
   0  -2 -26  123.44    7.72
   0  -2 -26  124.47    9.12
   0  -2 -27  323.25   13.18
   0  -2 -27  314.15   15.09
   0  -1   2    5.96    0.56
   0  -1  -2    7.78    0.60
   0  -1  -2    7.53    0.57
   0  -1   2    6.45    0.56
   0  -1  -2    8.12    0.60
   0  -1  -3   86.06    2.70
   0  -1   3   84.41    2.48
   0  -1  -3   85.52    2.27
   0  -1   3   82.43    2.48
   0  -1  -3   87.89    2.74
   0  -1  -3   86.47    2.66
   0  -1  -4   22.88    1.20
   0  -1   4   21.31    1.19
   0  -1   4   21.18    1.21
   0  -1  -4   22.92    0.94
   0  -1  -4   23.67    1.49
   0  -1   4   21.77    1.41
   0  -1  -4   24.21    1.50
   0  -1  -4   19.95    1.39
   0  -1  -5  128.98    3.73
   0  -1   5  129.00    4.10
   0  -1   5  136.87    3.78
   0  -1  -5  141.37    4.44
   0  -1  -5  138.48    4.32
   0  -1   5  142.98    4.40
   0  -1   5  130.88    3.62
   0  -1  -5  132.70    4.36
   0  -1  -6 5996.77  102.48
   0  -1   6 6134.03  103.15
   0  -1   6 6341.06  102.04
   0  -1   6 6167.14  102.22
   0  -1  -6 6305.85  103.78
   0  -1  -6 6101.82  103.75
   0  -1  -6 6282.69  103.55
   0  -1   7  401.55    9.65
   0  -1  -7  402.15    9.24
   0  -1   7  393.23    8.52
   0  -1   7  401.65    8.82
   0  -1  -7  416.48    8.01
   0  -1   7  408.95   10.22
   0  -1  -7  402.54   10.00
   0  -1  -7  403.20   10.18
   0  -1  -7  405.59   10.21
   0  -1  -8  194.10    4.58
   0  -1   8  181.43    5.19
   0  -1  -8  189.49    6.48
   0  -1  -8  182.41    5.66
   0  -1   8  181.37    5.98
   0  -1  -8  199.88    6.45
   0  -1   8  190.80    6.48
   0  -1   8  187.45    4.98
   0  -1   9  162.34    4.90
   0  -1  -9  172.63    4.27
   0  -1  -9  160.66    6.16
   0  -1   9  152.96    6.01
   0  -1  -9  167.67    6.08
   0  -1   9  167.31    5.78
   0  -1  -9  156.15    5.38
   0  -1   9  160.05    4.56
   0  -1  -9  154.83    6.09
   0  -1  10 1969.45   34.50
   0  -1  10 1929.99   35.10
   0  -1 -10 1990.66   34.00
   0  -1 -10 2031.04   38.01
   0  -1 -10 2044.37   37.53
   0  -1 -10 1991.69   37.83
   0  -1  10 2000.82   36.73
   0  -1 -10 1956.95   36.35
   0  -1 -10 1953.35   32.82
   0  -1 -10 1908.74   32.82
   0  -1  10 1962.71   37.67
   0  -1  11  509.84   10.88
   0  -1 -11  529.74   10.59
   0  -1  11  516.45   11.52
   0  -1 -11  540.01   14.07
   0  -1 -11  544.53   13.69
   0  -1 -11  513.47   13.75
   0  -1 -11  527.64   12.76
   0  -1  11  516.00   12.86
   0  -1 -11  514.93    9.42
   0  -1 -11  500.02    9.41
   0  -1  11  502.45   13.68
   0  -1  12  110.93    3.84
   0  -1  12  115.92    5.19
   0  -1 -12  113.35    5.08
   0  -1 -12  115.53    3.72
   0  -1  12  112.05    4.31
   0  -1 -12  118.21    5.67
   0  -1  12  120.89    5.95
   0  -1 -12  121.59    5.89
   0  -1 -12  117.52    2.86
   0  -1 -12  124.31    6.03
   0  -1 -12  115.27    2.86
   0  -1 -13  304.06    6.21
   0  -1 -13  340.97   11.07
   0  -1  13  321.05   10.84
   0  -1  13  328.80    9.82
   0  -1 -13  316.23    9.67
   0  -1  13  307.38    8.31
   0  -1 -13  316.06   10.66
   0  -1 -13  327.49    7.59
   0  -1  13  324.06    7.71
   0  -1  14  929.80   22.23
   0  -1 -14  913.32   17.58
   0  -1  14  866.48   18.53
   0  -1  14  894.58   17.62
   0  -1 -14  920.19   22.01
   0  -1 -14  924.44   22.34
   0  -1 -14  917.36   20.68
   0  -1 -15  179.21    7.31
   0  -1 -15  177.47    8.19
   0  -1 -15  165.80    7.87
   0  -1  15  170.80    5.17
   0  -1 -15  171.78    5.17
   0  -1  15  177.09    8.12
   0  -1 -16  331.29   11.02
   0  -1 -16  358.60   12.61
   0  -1 -16  339.07   12.11
   0  -1  16  341.19    8.34
   0  -1 -16  354.13    8.50
   0  -1  16  364.92   12.61
   0  -1  17  708.37   19.83
   0  -1 -17  704.28   14.66
   0  -1 -17  702.27   19.85
   0  -1 -17  687.27   19.37
   0  -1  17  712.63   14.49
   0  -1 -17  701.07   16.85
   0  -1 -17  691.70   18.12
   0  -1 -18 1056.25   26.36
   0  -1 -18 1013.07   24.16
   0  -1  18 1028.54   19.84
   0  -1 -18 1039.49   22.74
   0  -1 -18 1015.29   20.13
   0  -1 -19  134.57    4.80
   0  -1 -19  124.16    6.01
   0  -1  19  131.37    4.45
   0  -1 -19  126.43    6.88
   0  -1 -20  200.85   10.17
   0  -1  20  215.06    6.23
   0  -1 -20  203.75    9.10
   0  -1 -20  208.11    8.18
   0  -1  21  193.73    5.77
   0  -1 -21  192.01   10.14
   0  -1 -21  182.35    8.76
   0  -1 -21  189.61    7.92
   0  -1  21  187.55    6.90
   0  -1  21  197.68    5.81
   0  -1 -22  498.61   16.35
   0  -1 -22  536.40   15.06
   0  -1 -22  507.42   18.18
   0  -1 -22  555.35   18.61
   0  -1  22  542.64   13.60
   0  -1 -23   34.92    3.48
   0  -1 -23   38.56    5.06
   0  -1 -23   40.10    4.34
   0  -1  23   39.75    3.06
   0  -1 -24   93.10    5.71
   0  -1 -24   94.48    7.72
   0  -1 -24  104.01    6.88
   0  -1 -25   55.10    4.53
   0  -1 -25   54.97    6.23
   0  -1 -25   56.30    5.30
   0  -1 -26  183.55   11.28
   0  -1 -26  195.70   10.05
   0  -1 -27  107.30    8.71
   0  -1 -27   85.65    6.80
   0   0   3    8.44    0.68
   0   0  -3   10.41    0.74
   0   0   5  466.39    8.77
   0   0   5  466.71    9.61
   0   0  -5  471.77    9.73
   0   0  -5  464.75    8.75
   0   0  -5  451.71    8.47
   0   0   5  450.06    8.40
   0   0  -6    6.05    0.58
   0   0   6    6.89    0.68
   0   0  -6    6.22    0.90
   0   0   6    7.59    0.59
   0   0   6    5.19    0.83
   0   0  -6    8.37    0.72
   0   0  -7    1.25    0.62
   0   0  -7    2.55    0.45
   0   0   7    2.39    0.64
   0   0  -7    1.82    0.44
   0   0   7    2.22    0.48
   0   0   7    2.94    0.43
   0   0  -8 2251.82   40.00
   0   0   8 2415.99   40.58
   0   0  -8 2393.08   40.50
   0   0   8 2380.44   39.83
   0   0  -8 2310.16   42.23
   0   0   8 2444.39   42.10
   0   0  -9   10.74    1.40
   0   0   9   11.32    1.38
   0   0  -9   11.31    1.02
   0   0  -9    9.33    0.85
   0   0  -9   10.03    0.87
   0   0   9   11.52    0.85
   0   0 -10    1.37    0.74
   0   0 -10    0.79    0.39
   0   0  10    0.67    0.62
   0   0 -10    0.72    0.36
   0   0 -10    1.32    0.53
   0   0 -11  336.60    7.85
   0   0 -11  332.50    7.32
   0   0 -11  319.11    7.29
   0   0  11  341.58    7.12
   0   0  11  334.68    9.27
   0   0 -11  333.19    9.63
   0   0 -12 1277.01   23.08
   0   0 -12 1171.21   22.17
   0   0 -12 1224.11   22.23
   0   0  12 1242.83   21.95
   0   0 -12 1233.50   25.62
   0   0  12 1263.71   25.10
   0   0 -13   14.18    1.39
   0   0 -13   11.67    1.09
   0   0 -13   13.29    1.15
   0   0  13   12.81    1.78
   0   0  13   13.19    1.06
   0   0 -13   10.05    1.70
   0   0 -14    0.95    0.64
   0   0  14    0.74    0.79
   0   0 -14    2.85    0.64
   0   0 -14    1.52    0.52
   0   0  14    2.02    0.53
   0   0 -14    2.61    1.13
   0   0 -15  562.29   12.45
   0   0 -15  551.32   11.48
   0   0 -15  564.70   11.49
   0   0  15  564.53   11.22
   0   0 -15  577.01   15.37
   0   0 -16  689.89   13.84
   0   0 -16  709.66   15.04
   0   0  16  714.52   13.67
   0   0 -16  714.46   18.34
   0   0 -17   27.32    3.16
   0   0 -17   27.45    2.84
   0   0 -17   30.95    2.27
   0   0  17   29.58    2.26
   0   0  17   29.40    1.67
   0   0 -18    5.70    1.20
   0   0 -18    3.99    1.64
   0   0 -18    4.42    1.48
   0   0  18    2.90    0.69
   0   0  18    2.89    0.66
   0   0  18    3.39    0.99
   0   0 -19   22.35    2.09
   0   0  19   23.37    1.51
   0   0  19   23.29    1.46
   0   0  19   21.78    1.46
   0   0  19   26.29    2.24
   0   0 -19   21.42    3.00
   0   0 -19   23.28    2.76
   0   0 -20  667.02   17.55
   0   0  20  673.17   12.60
   0   0  20  626.58   12.57
   0   0  20  655.83   14.97
   0   0 -20  658.83   18.75
   0   0 -20  646.21   14.65
   0   0  21   42.43    2.88
   0   0 -21   34.19    3.93
   0   0 -21   40.66    3.84
   0   0  22    6.04    1.35
   0   0 -22    4.57    2.00
   0   0 -22    5.89    1.86
   0   0 -23  191.84    9.54
   0   0 -23  178.58    8.32
   0   0 -24  152.65    8.68
   0   0 -24  150.21    7.67
   0   0 -25  179.75    9.67
   0   0 -25  174.50    8.49
   0   0 -26    2.49    1.97
   0   0 -26    4.46    1.92
   0   0 -27  148.87    9.10
   0   1  -2    8.77    0.67
   0   1  -2    7.51    0.60
   0   1  -2    8.14    0.63
   0   1   2    7.57    0.59
   0   1  -2    7.26    0.59
   0   1  -3   86.41    2.51
   0   1  -3   84.82    2.68
   0   1  -3   79.19    2.62
   0   1   3   83.23    2.25
   0   1  -3   86.92    2.65
   0   1   3   86.54    2.65
   0   1  -3   77.57    2.44
   0   1   4   27.21    1.02
   0   1  -4   22.98    1.48
   0   1  -4   20.20    1.38
   0   1   4   22.18    1.43
   0   1  -4   23.16    1.48
   0   1   4   24.64    1.22
   0   1  -4   22.47    1.24
   0   1  -4   21.21    1.23
   0   1  -5  146.73    3.98
   0   1  -5  142.88    4.60
   0   1  -5  144.78    4.52
   0   1  -5  145.36    4.60
   0   1   5  148.74    4.58
   0   1  -5  150.00    4.56
   0   1   5  156.99    4.06
   0   1  -5  149.88    4.00
   0   1   5  153.30    3.46
   0   1  -6 6166.89  100.11
   0   1  -6 5725.73  100.14
   0   1  -6 5990.00  100.07
   0   1   6 5959.97  100.22
   0   1  -6 6045.80  100.38
   0   1   6 5995.54   99.05
   0   1  -6 6154.92   98.86
   0   1  -6 6017.03   98.73
   0   1  -7  409.55    9.06
   0   1  -7  427.35    9.07
   0   1  -7  438.59   10.62
   0   1  -7  410.18   10.12
   0   1  -7  451.02   10.69
   0   1   7  421.31   10.44
   0   1  -7  445.24   10.46
   0   1   7  431.92    9.48
   0   1  -7  418.05    9.16
   0   1   7  433.51    8.50
   0   1  -8  165.49    4.74
   0   1  -8  160.59    4.73
   0   1  -8  169.11    6.06
   0   1  -8  170.12    5.81
   0   1   8  163.40    5.13
   0   1  -8  170.10    4.88
   0   1   8  169.20    4.35
   0   1  -9  174.84    4.97
   0   1  -9  169.63    4.97
   0   1  -9  171.59    6.42
   0   1   9  174.64    5.52
   0   1  -9  175.04    6.20
   0   1   9  170.90    4.54
   0   1   9  178.69    6.48
   0   1  -9  175.01    6.28
   0   1  -9  180.03    6.55
   0   1  -9  169.04    5.01
   0   1 -10 1978.04   37.70
   0   1 -10 1977.69   34.93
   0   1 -10 1996.21   37.26
   0   1 -10 1833.08   34.55
   0   1 -10 1959.11   34.63
   0   1 -10 1954.25   37.63
   0   1  10 1945.63   35.84
   0   1  10 1948.44   37.52
   0   1  10 1932.87   34.06
   0   1 -10 1935.67   37.04
   0   1  10 1971.74   32.65
   0   1  11  509.70    9.10
   0   1 -11  481.04   13.34
   0   1  11  487.47   10.46
   0   1 -11  499.52   13.08
   0   1 -11  478.90   10.85
   0   1  11  496.54   13.43
   0   1 -11  495.26   11.11
   0   1 -11  480.77   12.81
   0   1 -11  486.49   10.83
   0   1  11  508.00   12.07
   0   1 -11  510.48   13.58
   0   1  12  103.76    2.57
   0   1 -12   95.75    5.32
   0   1  12   95.37    3.51
   0   1 -12   98.04    5.14
   0   1 -12  100.77    3.81
   0   1  12   98.16    5.31
   0   1 -12  105.94    4.06
   0   1  12  102.24    4.56
   0   1 -12   98.52    3.76
   0   1 -12   91.85    5.19
   0   1 -12  101.96    5.12
   0   1  13  324.90   10.93
   0   1  13  340.97    6.45
   0   1  13  322.03    7.95
   0   1 -13  321.31    8.22
   0   1 -13  327.85    8.52
   0   1 -13  302.71   10.16
   0   1  13  332.03    9.51
   0   1 -13  318.23    8.12
   0   1 -13  324.98   10.89
   0   1 -13  335.90   11.11
   0   1  14  924.67   22.25
   0   1  14  923.25   15.98
   0   1  14  922.14   18.01
   0   1 -14  871.42   18.13
   0   1 -14  915.26   18.72
   0   1 -14  890.87   21.33
   0   1  14  911.56   20.08
   0   1 -14  914.33   18.19
   0   1 -14  898.03   21.97
   0   1 -14  924.46   22.32
   0   1  15  183.60    4.03
   0   1  15  191.59    8.53
   0   1  15  189.29    4.05
   0   1  15  194.27    5.74
   0   1 -15  180.90    5.74
   0   1 -15  188.83    6.15
   0   1 -15  179.43    7.78
   0   1 -15  192.65    5.84
   0   1  15  194.07    7.20
   0   1 -15  187.15    8.31
   0   1 -15  201.08    8.71
   0   1  16  327.18    6.42
   0   1  16  368.04   12.66
   0   1 -16  362.73   12.56
   0   1 -16  345.10   11.71
   0   1 -16  341.57    8.66
   0   1 -16  338.02    8.68
   0   1  16  338.35    6.46
   0   1  16  367.82    8.78
   0   1 -16  343.54   12.07
   0   1 -16  355.07    9.34
   0   1  17  714.61   20.14
   0   1 -17  694.08   15.08
   0   1 -17  702.56   19.58
   0   1 -17  747.60   20.41
   0   1 -17  731.39   18.40
   0   1 -17  735.19   19.29
   0   1 -17  703.67   15.84
   0   1  17  732.34   15.24
   0   1 -18 1039.62   26.25
   0   1 -18 1032.38   23.96
   0   1 -18 1041.97   25.06
   0   1 -18 1014.34   21.15
   0   1  18 1005.80   20.34
   0   1 -19   96.56    6.80
   0   1 -19   97.13    5.81
   0   1 -19  101.76    6.44
   0   1 -19   99.47    4.62
   0   1  19  111.74    4.33
   0   1 -20  236.70   10.90
   0   1 -20  222.65    9.31
   0   1 -20  236.89   10.25
   0   1 -20  226.71    7.50
   0   1  20  225.12    6.80
   0   1 -21  196.31    9.57
   0   1 -21  208.88   10.53
   0   1  21  210.19    6.50
   0   1 -21  203.41    8.99
   0   1 -22  511.19   17.82
   0   1 -22  496.38   17.84
   0   1 -22  531.14   17.09
   0   1 -22  516.37   15.83
   0   1 -23   24.68    4.17
   0   1 -23   32.35    4.18
   0   1 -23   25.95    3.39
   0   1 -24   95.17    7.74
   0   1 -24  101.21    7.23
   0   1 -24   88.07    6.20
   0   1 -25   47.48    5.90
   0   1 -25   51.79    5.33
   0   1 -25   56.71    5.02
   0   1 -26  228.83   11.33
   0   1 -26  213.36   12.12
   0   1 -26  227.19   10.41
   0   1 -27  112.02    8.02
   0   1 -27  100.99    6.83
   0   1 -27  100.72    8.58
   0   2   1   26.79    1.31
   0   2   1   26.87    1.07
   0   2  -1   24.20    1.25
   0   2   1   27.31    1.33
   0   2   1   27.72    1.33
   0   2   1   26.31    1.08
   0   2  -3   17.49    1.27
   0   2   3   20.25    0.98
   0   2  -3   17.38    1.31
   0   2  -3   17.16    1.30
   0   2  -3   17.87    1.15
   0   2  -3   19.84    1.19
   0   2  -3   19.33    1.17
   0   2   3   17.75    1.11
   0   2  -4 6366.75  107.17
   0   2  -4 6419.74  107.44
   0   2  -4 6652.45  107.31
   0   2  -4 6636.83  107.37
   0   2  -4 6412.54  107.07
   0   2   4 6634.05  107.13
   0   2  -5   74.14    3.02
   0   2  -5   72.31    2.92
   0   2   5   74.10    2.99
   0   2  -5   63.97    2.77
   0   2  -5   65.99    2.83
   0   2  -5   70.31    2.85
   0   2  -5   71.72    2.99
   0   2   6  450.22    9.98
   0   2   6  505.57   11.33
   0   2  -6  459.74   10.81
   0   2  -6  462.36   10.68
   0   2  -6  472.03   10.65
   0   2  -6  458.15   11.10
   0   2  -7  355.79    9.12
   0   2  -7  320.54    8.87
   0   2  -7  338.16    8.32
   0   2  -7  323.89    8.32
   0   2  -7  353.95    8.90
   0   2   7  333.21    8.86
   0   2   7  340.50    7.83
   0   2  -7  344.05    9.03
   0   2  -7  350.65    8.34
   0   2   8 2621.94   44.59
   0   2  -8 2679.31   47.66
   0   2  -8 2506.05   47.33
   0   2  -8 2580.54   46.22
   0   2  -8 2574.28   46.33
   0   2  -8 2674.77   47.35
   0   2   8 2659.30   47.52
   0   2   8 2661.23   45.82
   0   2  -8 2685.73   47.70
   0   2  -8 2648.90   46.17
   0   2  -9  322.99    8.31
   0   2   9  335.89    7.13
   0   2  -9  327.12    9.58
   0   2  -9  320.23    9.37
   0   2  -9  326.32    8.37
   0   2  -9  306.42    8.29
   0   2  -9  336.18    9.38
   0   2   9  334.56    8.21
   0   2  -9  309.98    9.39
   0   2   9  317.37    9.33
   0   2 -10 1782.87   32.60
   0   2  10 1779.63   34.55
   0   2 -10 1708.21   32.62
   0   2 -10 1761.28   34.18
   0   2 -10 1773.75   34.48
   0   2  10 1802.07   32.62
   0   2 -10 1745.95   32.52
   0   2 -10 1760.97   34.64
   0   2 -10 1811.56   34.78
   0   2  10 1769.07   30.95
   0   2 -11  548.11   12.53
   0   2 -11  537.94   12.50
   0   2 -11  553.23   14.07
   0   2 -11  528.48   14.06
   0   2 -11  553.02   14.35
   0   2  11  549.85   11.11
   0   2  11  528.28   12.55
   0   2 -11  548.73   12.48
   0   2 -11  573.26   14.62
   0   2  11  569.29   14.45
   0   2 -12  619.78   13.82
   0   2 -12  607.28   13.81
   0   2 -12  615.76   15.57
   0   2 -12  591.38   15.81
   0   2  12  607.61   12.30
   0   2  12  629.32   14.18
   0   2 -12  592.44   13.62
   0   2 -12  628.20   15.81
   0   2 -12  618.39   16.07
   0   2  12  607.24   15.90
   0   2 -13  260.16    7.70
   0   2 -13  243.17    9.28
   0   2  13  265.03    6.57
   0   2 -13  250.33    7.56
   0   2  13  267.73    8.13
   0   2 -13  271.31    9.47
   0   2 -13  259.09    7.71
   0   2 -13  264.60    9.63
   0   2  13  273.17    9.70
   0   2 -14 1227.09   24.27
   0   2 -14 1187.63   23.98
   0   2 -14 1204.53   26.91
   0   2 -14 1206.83   27.41
   0   2 -14 1180.65   23.97
   0   2  14 1213.98   24.78
   0   2  14 1204.04   27.29
   0   2 -14 1269.00   27.49
   0   2  14 1201.02   22.45
   0   2 -15   28.88    2.44
   0   2 -15   28.67    3.19
   0   2 -15   26.99    3.22
   0   2 -15   33.03    3.37
   0   2 -15   28.98    2.34
   0   2  15   32.56    3.45
   0   2  15   28.71    2.62
   0   2 -15   26.01    2.22
   0   2  15   28.69    1.88
   0   2  16  308.55   11.53
   0   2 -16  294.88   11.00
   0   2 -16  307.52   11.31
   0   2  16  288.56    7.49
   0   2 -16  321.24   11.71
   0   2 -16  309.36    8.72
   0   2 -16  311.72    9.00
   0   2 -16  304.66    8.73
   0   2 -17  155.54    8.18
   0   2 -17  143.92    7.46
   0   2 -17  141.05    5.54
   0   2  17  146.94    4.76
   0   2 -17  159.45    7.44
   0   2 -17  144.63    5.55
   0   2 -17  151.28    5.91
   0   2 -17  139.96    7.57
   0   2 -18 1013.27   21.36
   0   2 -18 1066.07   22.10
   0   2 -18 1099.96   26.78
   0   2 -18  985.27   21.30
   0   2 -18 1049.95   25.72
   0   2 -18 1053.17   24.86
   0   2  18 1027.43   20.05
   0   2 -19  155.31    6.19
   0   2 -19  156.15    8.57
   0   2 -19  147.27    5.74
   0   2 -19  168.61    8.41
   0   2 -19  143.95    7.50
   0   2  19  153.71    4.98
   0   2 -20  200.05    9.99
   0   2 -20  193.11    7.13
   0   2 -20  194.63    9.43
   0   2  20  191.22    5.75
   0   2 -20  191.54    8.91
   0   2 -21  101.44    7.28
   0   2 -21  104.13    7.01
   0   2 -21   96.67    6.32
   0   2  21  103.78    3.92
   0   2 -22  218.56   11.36
   0   2 -22  229.93   10.79
   0   2 -22  230.74   10.27
   0   2 -23   38.59    4.62
   0   2 -23   37.21    4.95
   0   2 -23   41.20    4.34
   0   2 -24   49.40    5.24
   0   2 -24   62.40    6.38
   0   2 -24   55.20    5.11
   0   2 -25   12.18    3.02
   0   2 -25    8.66    3.21
   0   2 -25    7.81    2.38
   0   2 -26  126.69    8.62
   0   2 -26  137.55    9.80
   0   2 -26  142.57    8.39
   0   2 -27  342.31   14.67
   0   2 -27  339.94   13.59
   0   2 -27  319.79   15.41
   0   3   0    0.70    0.39
   0   3   0    0.71    0.48
   0   3   0    0.40    0.38
   0   3   0    1.10    0.48
   0   3   0    1.39    0.53
   0   3   1  165.17    4.66
   0   3   1  165.43    4.11
   0   3  -1  160.46    4.59
   0   3   1  164.02    4.04
   0   3  -1  164.07    4.45
   0   3   1  167.19    4.71
   0   3   1  165.51    4.61
   0   3  -2  405.98    7.87
   0   3   2  433.96    7.88
   0   3  -2  408.44    7.89
   0   3  -2  406.56    7.85
   0   3   2  418.83    8.92
   0   3   2  412.27    8.03
   0   3   2  418.46    8.24
   0   3  -2  417.66    9.14
   0   3   2  434.10    9.02
   0   3  -3   51.18    2.02
   0   3   3   53.54    1.98
   0   3  -3   53.34    2.61
   0   3  -3   51.11    2.01
   0   3   3   53.76    1.92
   0   3  -3   53.22    2.00
   0   3   3   57.41    2.27
   0   3  -3   54.08    2.67
   0   3  -3   56.25    2.78
   0   3   3   54.84    2.24
   0   3  -3   53.11    2.53
   0   3   3   55.56    1.64
   0   3  -4 2370.30   41.03
   0   3  -4 2272.12   39.87
   0   3  -4 2224.21   41.33
   0   3  -4 2356.95   41.19
   0   3   4 2398.74   39.98
   0   3  -4 2239.34   40.96
   0   3  -4 2358.77   40.07
   0   3   4 2317.99   39.32
   0   3  -4 2237.87   39.93
   0   3  -5  414.47    9.80
   0   3  -5  428.82   10.12
   0   3  -5  414.91    9.94
   0   3   5  420.25    9.33
   0   3  -5  422.38    9.48
   0   3  -5  394.33    9.21
   0   3  -5  411.89    9.41
   0   3  -6  225.26    6.48
   0   3  -6  217.61    6.63
   0   3  -6  217.01    6.51
   0   3   6  215.40    6.22
   0   3  -6  223.09    6.38
   0   3  -6  220.50    6.20
   0   3  -6  207.44    6.22
   0   3  -7   36.44    2.39
   0   3  -7   40.04    2.52
   0   3  -7   38.34    2.51
   0   3   7   39.65    2.50
   0   3  -7   37.20    2.49
   0   3  -7   37.78    2.43
   0   3  -7   33.62    2.35
   0   3  -8   46.71    2.79
   0   3  -8   48.84    2.91
   0   3  -8   46.37    2.90
   0   3   8   51.94    3.06
   0   3  -8   41.34    2.81
   0   3  -8   48.40    2.93
   0   3  -8   49.09    3.01
   0   3  -9  549.07   13.63
   0   3   9  581.13   13.71
   0   3  -9  539.53   12.97
   0   3  -9  540.98   13.03
   0   3  -9  543.42   13.70
   0   3  -9  570.25   12.97
   0   3  -9  565.73   13.49
   0   3 -10   81.77    4.50
   0   3  10   95.25    4.69
   0   3 -10   83.60    4.59
   0   3 -10   91.38    4.19
   0   3 -10   76.19    3.92
   0   3 -10   93.89    4.73
   0   3 -10   87.54    4.06
   0   3 -10   82.16    4.33
   0   3 -11   66.83    4.14
   0   3  11   68.44    4.16
   0   3 -11   75.27    4.45
   0   3 -11   64.94    3.60
   0   3 -11   68.99    3.74
   0   3 -11   59.63    3.94
   0   3 -11   61.93    3.47
   0   3 -11   69.83    4.06
   0   3 -12  114.05    5.85
   0   3  12  137.46    6.27
   0   3 -12  125.03    6.09
   0   3  12  129.52    5.00
   0   3 -12  128.19    5.31
   0   3 -12  128.02    5.34
   0   3 -12  135.60    6.29
   0   3 -12  128.75    5.27
   0   3 -12  127.44    5.89
   0   3  13   69.89    4.63
   0   3  13   70.43    3.66
   0   3 -13   70.37    3.89
   0   3 -13   77.45    4.12
   0   3 -13   69.59    4.69
   0   3 -13   75.06    4.83
   0   3 -13   72.06    3.90
   0   3 -13   76.94    4.85
   0   3  14   18.82    2.59
   0   3 -14    9.49    1.96
   0   3 -14   11.67    2.16
   0   3 -14    8.76    1.49
   0   3 -14   13.49    1.83
   0   3  14   11.77    1.63
   0   3 -14   12.43    1.75
   0   3 -14   15.16    2.34
   0   3 -15   33.57    3.55
   0   3 -15   38.87    3.79
   0   3 -15   37.34    3.66
   0   3 -15   38.35    2.96
   0   3  15   41.71    3.85
   0   3 -15   44.72    3.14
   0   3  15   41.39    3.04
   0   3 -15   44.90    3.16
   0   3  16  708.62   16.68
   0   3 -16  703.48   16.53
   0   3 -16  669.12   18.50
   0   3 -16  703.89   19.43
   0   3 -16  711.69   19.23
   0   3 -16  694.51   19.04
   0   3 -16  714.33   16.68
   0   3 -16  713.05   16.65
   0   3 -17  578.86   14.29
   0   3 -17  543.60   16.27
   0   3 -17  564.62   17.11
   0   3 -17  559.53   16.79
   0   3 -17  542.42   16.64
   0   3 -17  570.87   14.36
   0   3 -17  555.88   14.17
   0   3 -18   91.04    6.31
   0   3 -18   92.16    6.17
   0   3 -18   81.97    5.67
   0   3 -18   89.51    4.83
   0   3 -18   83.56    4.55
   0   3 -18   80.56    4.51
   0   3 -19  236.32   10.41
   0   3 -19  213.58   10.27
   0   3 -19  226.53    8.00
   0   3 -19  235.90   10.08
   0   3 -20  611.95   18.84
   0   3 -20  639.79   19.51
   0   3 -20  595.17   15.15
   0   3 -20  624.64   18.42
   0   3 -21  123.81    8.09
   0   3 -21  114.89    7.86
   0   3 -21  132.82    8.04
   0   3 -21  141.31    7.90
   0   3 -22   37.61    4.62
   0   3 -22   43.40    4.50
   0   3 -22   44.22    4.90
   0   3 -22   45.09    5.22
   0   3 -23   67.56    5.70
   0   3 -23   62.86    5.86
   0   3 -23   60.39    6.09
   0   3 -24  372.57   14.28
   0   3 -24  413.70   15.56
   0   3 -24  362.70   15.74
   0   3 -25  186.28    9.86
   0   3 -25  170.10    9.98
   0   3 -25  160.78   10.36
   0   3 -26   29.69    4.91
   0   3 -26   43.09    5.28
   0   3 -26   42.92    4.91
   0   4   0 9361.50  154.42
   0   4   0 9082.64  154.15
   0   4   0 9622.15  155.20
   0   4   0 9328.04  155.50
   0   4   0 9302.02  155.34
   0   4   1  210.23    6.14
   0   4   1  218.68    5.51
   0   4  -1  213.40    6.00
   0   4   1  206.26    5.36
   0   4   1  231.03    6.16
   0   4   1  231.91    6.39
   0   4  -1  204.80    5.70
   0   4  -2  814.79   14.10
   0   4  -2  786.33   14.00
   0   4   2  787.99   16.03
   0   4   2  779.97   14.88
   0   4  -2  759.57   16.21
   0   4   2  845.87   16.27
   0   4   2  804.78   15.00
   0   4  -2  795.47   14.05
   0   4  -2  790.55   16.00
   0   4  -3  154.58    3.99
   0   4   3  160.23    4.23
   0   4  -3  152.81    3.93
   0   4   3  153.96    4.83
   0   4  -3  166.25    5.25
   0   4   3  157.04    4.90
   0   4   3  164.04    3.97
   0   4  -3  153.77    3.99
   0   4  -4 2680.02   46.18
   0   4  -4 2645.87   47.76
   0   4  -4 2681.18   46.18
   0   4  -4 2646.79   46.03
   0   4  -4 2721.58   48.32
   0   4   4 2763.27   46.16
   0   4  -4 2713.98   48.10
   0   4  -4 2795.69   48.59
   0   4   4 2710.86   46.83
   0   4   4 2637.01   45.90
   0   4  -5  128.79    4.23
   0   4  -5  137.50    5.11
   0   4  -5  128.95    4.25
   0   4  -5  129.85    4.16
   0   4  -5  132.96    5.21
   0   4   5  143.33    4.33
   0   4  -5  136.24    5.06
   0   4  -5  128.53    5.14
   0   4   5  129.33    3.81
   0   4  -6 4041.32   69.61
   0   4  -6 3943.68   68.18
   0   4  -6 3899.69   69.88
   0   4  -6 3966.23   68.45
   0   4  -6 3961.11   69.86
   0   4  -6 4100.61   68.65
   0   4  -6 3815.77   69.79
   0   4   6 4113.43   68.51
   0   4  -7  283.95    8.22
   0   4  -7  274.47    8.33
   0   4  -7  288.21    8.59
   0   4  -7  275.31    7.62
   0   4  -7  276.99    7.80
   0   4  -7  269.98    7.74
   0   4   7  282.11    7.80
   0   4  -8  245.87    7.58
   0   4  -8  227.40    7.56
   0   4  -8  231.57    7.70
   0   4  -8  230.25    7.08
   0   4  -8  217.27    7.11
   0   4  -8  241.29    7.41
   0   4   8  240.93    7.35
   0   4  -9  613.57   14.64
   0   4  -9  619.31   14.86
   0   4  -9  629.44   15.10
   0   4  -9  617.25   14.46
   0   4  -9  638.33   14.91
   0   4  -9  620.19   14.74
   0   4   9  610.00   14.64
   0   4 -10 1315.20   26.56
   0   4 -10 1362.14   26.80
   0   4 -10 1275.12   26.81
   0   4 -10 1334.78   27.22
   0   4 -10 1227.66   26.70
   0   4  10 1391.06   27.25
   0   4 -10 1326.72   27.11
   0   4 -11   12.54    1.83
   0   4 -11   12.07    1.77
   0   4 -11   14.94    1.93
   0   4  11   15.63    2.07
   0   4 -11   15.66    2.10
   0   4 -11   13.33    1.80
   0   4 -11   11.70    1.82
   0   4 -12  102.08    4.89
   0   4 -12  102.01    5.10
   0   4 -12  108.84    5.38
   0   4 -12  112.61    5.25
   0   4 -12  102.60    5.72
   0   4 -12  101.20    5.43
   0   4  12  105.18    5.47
   0   4 -12  104.61    5.47
   0   4 -13    5.05    1.31
   0   4 -13    7.12    1.51
   0   4  13    3.60    1.38
   0   4 -13    3.42    1.32
   0   4 -13    4.22    1.47
   0   4 -13    2.87    1.19
   0   4 -14 2444.82   45.31
   0   4  14 2490.71   47.42
   0   4 -14 2401.95   47.14
   0   4 -14 2313.39   47.44
   0   4 -14 2284.15   47.19
   0   4 -14 2413.72   47.35
   0   4 -14 2406.20   45.37
   0   4 -14 2386.52   45.52
   0   4 -15   32.33    2.90
   0   4 -15   36.38    3.11
   0   4 -15   34.04    3.59
   0   4 -15   34.30    3.04
   0   4 -15   33.35    3.66
   0   4 -15   32.87    3.42
   0   4 -15   26.90    3.16
   0   4 -16  545.86   16.08
   0   4 -16  529.22   16.26
   0   4 -16  555.42   16.39
   0   4 -16  521.83   14.27
   0   4 -16  544.80   16.28
   0   4 -16  530.01   14.26
   0   4 -17    8.98    2.18
   0   4 -17    6.56    1.62
   0   4 -17    6.67    1.71
   0   4 -17    7.64    2.18
   0   4 -17    4.05    1.99
   0   4 -17    7.75    2.24
   0   4 -18  922.36   23.99
   0   4 -18  938.55   24.28
   0   4 -18  918.83   21.31
   0   4 -18  913.87   24.19
   0   4 -18  932.12   21.49
   0   4 -19  452.06   15.36
   0   4 -19  499.11   16.29
   0   4 -19  458.44   13.19
   0   4 -19  437.99   13.03
   0   4 -19  496.07   16.20
   0   4 -20  201.15    9.95
   0   4 -20  215.01    8.35
   0   4 -20  209.94   10.30
   0   4 -20  229.11   10.88
   0   4 -20  234.06   10.79
   0   4 -21   30.94    4.28
   0   4 -21   42.05    4.74
   0   4 -21   37.87    4.47
   0   4 -21   30.13    4.28
   0   4 -22  307.87   13.67
   0   4 -22  331.16   13.76
   0   4 -22  313.92   13.00
   0   4 -22  347.85   13.90
   0   4 -23   30.57    4.35
   0   4 -23   19.85    3.46
   0   4 -23   27.30    4.41
   0   4 -24  112.52    7.78
   0   4 -24  114.37    8.47
   0   4 -24  107.89    7.88
   0   4 -25   63.76    6.01
   0   4 -25   73.38    7.05
   0   4 -25   85.46    7.20
   0   4 -26   96.02    7.39
   0   4 -26  101.93    7.97
   0   4 -26   92.33    8.03
   0   5   0    1.32    0.66
   0   5   0    1.15    0.71
   0   5   0    0.26    0.56
   0   5   0    0.86    0.49
   0   5   0    0.58    0.45
   0   5   1  252.43    7.52
   0   5  -1  254.00    7.77
   0   5  -1  254.27    7.13
   0   5   1  253.14    6.61
   0   5   1  246.49    6.43
   0   5  -1  249.12    7.66
   0   5   1  256.65    7.56
   0   5  -1  244.58    6.80
   0   5   1  253.42    7.27
   0   5  -1  246.22    7.40
   0   5  -2  123.99    2.82
   0   5   2  139.51    5.02
   0   5  -2  124.26    4.81
   0   5   2  127.04    4.01
   0   5  -2  122.57    2.85
   0   5  -2  126.34    2.89
   0   5  -2  119.85    4.49
   0   5   2  126.24    4.79
   0   5  -2  121.70    2.85
   0   5   2  126.12    3.98
   0   5  -3   34.90    1.54
   0   5  -3   34.60    1.54
   0   5   3   31.55    2.23
   0   5  -3   37.61    2.62
   0   5   3   33.59    1.76
   0   5  -3   36.61    1.53
   0   5  -3   35.15    1.53
   0   5   3   36.71    1.94
   0   5   3   36.98    2.40
   0   5  -3   31.71    2.30
   0   5   4  387.04    8.03
   0   5   4  387.31    8.59
   0   5   4  395.45    9.63
   0   5  -4  362.80   10.24
   0   5  -4  383.26    8.22
   0   5   4  382.54    9.48
   0   5  -4  378.45   10.02
   0   5  -4  390.80    8.34
   0   5  -4  375.29    8.26
   0   5  -5  115.49    4.96
   0   5   5  113.98    3.68
   0   5  -5  113.84    5.18
   0   5  -5  107.34    4.95
   0   5  -5  107.60    5.01
   0   5  -5  113.74    3.76
   0   5  -5  114.77    4.87
   0   5  -5  111.75    3.82
   0   5  -5  113.21    3.85
   0   5   6  325.25    7.54
   0   5  -6  312.49    8.05
   0   5  -6  324.84    9.44
   0   5  -6  314.45    8.06
   0   5  -6  305.34    9.55
   0   5  -6  302.33    9.44
   0   5  -6  318.90    7.95
   0   5  -6  317.60    9.39
   0   5  -7  834.67   17.62
   0   5  -7  831.50   19.09
   0   5  -7  854.13   17.71
   0   5  -7  856.43   19.47
   0   5  -7  874.91   19.45
   0   5  -7  876.34   18.95
   0   5  -7  840.79   17.40
   0   5  -8  591.96   13.83
   0   5  -8  582.78   13.84
   0   5  -8  570.21   15.01
   0   5  -8  573.47   14.95
   0   5   8  620.82   13.91
   0   5  -8  608.86   13.71
   0   5  -8  626.48   14.81
   0   5  -8  594.10   15.15
   0   5  -9    4.73    1.25
   0   5   9    6.58    1.27
   0   5  -9    3.79    1.01
   0   5  -9    5.30    1.32
   0   5  -9    4.80    1.26
   0   5  -9    5.10    1.22
   0   5  -9    3.90    1.09
   0   5  -9    3.46    1.31
   0   5 -10  514.58   13.37
   0   5  10  527.88   13.25
   0   5 -10  500.73   13.11
   0   5 -10  479.21   13.65
   0   5 -10  491.83   13.56
   0   5 -10  517.45   12.93
   0   5 -10  512.49   13.24
   0   5 -11  424.37   11.72
   0   5 -11  411.29   11.74
   0   5 -11  412.44   12.13
   0   5 -11  374.30   12.36
   0   5 -11  418.66   12.03
   0   5 -11  405.42   11.37
   0   5 -11  387.57   11.54
   0   5 -12   73.68    4.41
   0   5 -12   67.02    4.33
   0   5 -12   71.92    4.99
   0   5 -12   77.50    4.68
   0   5 -12   72.53    4.52
   0   5 -12   71.19    4.49
   0   5 -12   72.75    4.32
   0   5 -13  303.39   11.19
   0   5 -13  319.54   10.40
   0   5 -13  310.24   10.46
   0   5 -13  298.05   10.33
   0   5 -13  312.98   10.41
   0   5 -14   92.43    5.92
   0   5 -14   84.01    5.71
   0   5 -14  101.18    5.45
   0   5 -14   97.55    5.60
   0   5 -14   97.80    5.80
   0   5 -14  100.50    5.49
   0   5 -15  165.13    8.16
   0   5 -15  157.40    7.99
   0   5 -15  155.66    7.06
   0   5 -15  161.50    7.64
   0   5 -15  154.43    7.61
   0   5 -15  156.31    7.13
   0   5 -16  122.98    7.20
   0   5 -16  116.91    6.10
   0   5 -16  116.36    6.63
   0   5 -16  112.28    6.91
   0   5 -16  116.41    6.68
   0   5 -16  121.04    6.29
   0   5 -17   22.45    2.78
   0   5 -17   17.95    2.53
   0   5 -17   21.48    3.26
   0   5 -17   11.78    2.46
   0   5 -17   21.69    3.29
   0   5 -17   18.83    3.02
   0   5 -18  264.66   11.62
   0   5 -18  278.00   10.06
   0   5 -18  271.02   11.51
   0   5 -18  288.77   11.57
   0   5 -18  288.10   10.32
   0   5 -19  175.82    9.33
   0   5 -19  168.04    7.64
   0   5 -19  163.18    8.86
   0   5 -19  169.93    9.09
   0   5 -19  173.66    7.81
   0   5 -19  171.30    9.15
   0   5 -20  122.98    7.97
   0   5 -20  132.29    8.15
   0   5 -20  125.20    8.04
   0   5 -20  131.81    7.92
   0   5 -20  121.73    6.52
   0   5 -21   28.14    3.95
   0   5 -21   19.47    3.38
   0   5 -21   23.07    3.67
   0   5 -21   19.14    3.46
   0   5 -21   22.76    2.94
   0   5 -22  363.53   14.32
   0   5 -22  344.36   14.23
   0   5 -22  340.42   14.19
   0   5 -22  331.65   14.21
   0   5 -23   49.82    5.32
   0   5 -23   45.99    5.46
   0   5 -23   46.31    5.29
   0   5 -24   50.93    5.62
   0   5 -24   61.60    6.30
   0   5 -24   55.53    5.89
   0   5 -25   45.52    5.33
   0   5 -25   43.73    5.68
   0   5 -25   55.03    6.01
   0   5 -26  247.79   13.15
   0   5 -26  266.38   13.28
   0   5 -26  285.07   13.22
   0   6   0 2197.51   40.41
   0   6   0 2218.23   41.78
   0   6   0 2253.78   41.26
   0   6   0 2290.37   41.99
   0   6   0 2189.81   39.95
   0   6  -1   83.34    4.20
   0   6   1   82.68    4.05
   0   6  -1   89.31    4.07
   0   6   1   82.79    3.63
   0   6  -1   86.57    4.45
   0   6   1   85.65    4.30
   0   6  -1   79.77    3.71
   0   6  -1   89.17    4.53
   0   6   1   82.57    4.26
   0   6   1   85.45    3.57
   0   6  -2   72.52    4.02
   0   6  -2   67.56    4.07
   0   6   2   69.26    3.18
   0   6  -2   69.50    3.77
   0   6  -2   73.03    4.21
   0   6   2   73.65    3.22
   0   6  -2   76.40    3.71
   0   6  -3  282.23    5.94
   0   6  -3  281.03    5.96
   0   6   3  288.00    8.48
   0   6  -3  288.93    8.75
   0   6   3  280.33    7.12
   0   6   3  285.04    7.28
   0   6  -3  281.61    5.87
   0   6  -3  290.48    8.42
   0   6   3  297.90    8.66
   0   6  -3  285.60    5.94
   0   6  -4 3792.34   63.96
   0   6  -4 3802.33   63.99
   0   6  -4 3827.17   67.21
   0   6   4 3769.68   64.93
   0   6  -4 3910.38   63.89
   0   6   4 3737.34   66.68
   0   6  -4 3709.41   67.64
   0   6   4 3803.50   66.86
   0   6   4 3747.56   64.41
   0   6  -4 3803.47   63.95
   0   6   5   12.20    1.57
   0   6  -5   13.60    1.99
   0   6  -5   11.42    1.79
   0   6  -5   10.56    1.73
   0   6  -5   11.40    1.13
   0   6  -5   10.83    1.65
   0   6   5   13.45    1.30
   0   6  -5   12.19    1.76
   0   6  -5   10.06    1.10
   0   6  -5    9.48    1.09
   0   6  -5   12.18    1.18
   0   6  -6   14.64    1.94
   0   6  -6   11.31    1.88
   0   6   6   13.03    1.27
   0   6  -6   15.85    1.99
   0   6  -6   22.61    2.48
   0   6  -6   20.59    2.37
   0   6  -6   12.43    1.31
   0   6  -6   12.53    1.33
   0   6  -6   12.65    1.32
   0   6   7  163.73    5.04
   0   6  -7  179.88    6.87
   0   6  -7  164.15    5.40
   0   6  -7  167.83    7.05
   0   6  -7  170.65    7.13
   0   6  -7  163.74    6.76
   0   6  -7  161.07    5.50
   0   6  -7  163.36    7.05
   0   6  -7  159.94    5.50
   0   6  -8 1585.75   31.33
   0   6  -8 1473.09   31.58
   0   6  -8 1558.05   32.13
   0   6  -8 1548.72   29.13
   0   6  -8 1515.84   31.53
   0   6  -8 1495.09   29.37
   0   6  -8 1556.51   29.48
   0   6  -9   55.32    3.86
   0   6  -9   59.23    3.38
   0   6  -9   60.57    4.25
   0   6  -9   62.33    4.27
   0   6  -9   55.09    4.02
   0   6  -9   57.31    3.42
   0   6  -9   59.31    3.50
   0   6 -10   73.94    4.08
   0   6 -10   86.09    5.17
   0   6 -10   84.49    5.09
   0   6 -10   89.03    5.26
   0   6 -10   85.19    4.46
   0   6 -10   84.43    4.44
   0   6 -11  566.57   14.06
   0   6 -11  563.83   15.49
   0   6 -11  555.21   15.53
   0   6 -11  535.63   15.60
   0   6 -11  571.06   14.57
   0   6 -11  545.91   14.31
   0   6 -12 2843.72   55.07
   0   6 -12 2870.09   56.21
   0   6 -12 2962.08   53.41
   0   6 -12 2956.46   54.01
   0   6 -12 2776.71   55.08
   0   6 -12 2859.26   53.83
   0   6 -13  206.76    8.64
   0   6 -13  209.49    9.31
   0   6 -13  201.62    8.12
   0   6 -13  210.32    8.31
   0   6 -13  213.05    8.68
   0   6 -14    7.94    1.88
   0   6 -14    2.78    1.36
   0   6 -14    2.94    1.51
   0   6 -14    3.86    1.62
   0   6 -15  139.79    7.80
   0   6 -15  146.40    7.25
   0   6 -15  133.18    6.91
   0   6 -15  142.54    7.18
   0   6 -15  135.51    6.98
   0   6 -16 1711.69   39.05
   0   6 -16 1802.55   39.80
   0   6 -16 1784.18   37.85
   0   6 -16 1840.31   38.14
   0   6 -16 1815.35   38.57
   0   6 -16 1882.51   38.60
   0   6 -16 1768.24   37.67
   0   6 -17   76.35    5.20
   0   6 -17   67.40    5.70
   0   6 -17   73.87    5.43
   0   6 -17   69.48    5.53
   0   6 -17   66.88    4.98
   0   6 -17   69.45    5.70
   0   6 -18  122.96    6.77
   0   6 -18  130.71    7.94
   0   6 -18  108.10    6.98
   0   6 -18  122.48    7.24
   0   6 -18  119.01    6.69
   0   6 -18  117.05    7.60
   0   6 -19  120.02    6.74
   0   6 -19  130.41    7.94
   0   6 -19  117.98    7.38
   0   6 -19  118.18    7.79
   0   6 -19  117.88    6.78
   0   6 -19  109.28    7.53
   0   6 -20  577.16   18.68
   0   6 -20  580.40   19.08
   0   6 -20  623.95   19.67
   0   6 -20  556.96   16.71
   0   6 -20  597.88   18.63
   0   6 -21   16.91    3.35
   0   6 -21   23.36    3.70
   0   6 -21   15.66    3.12
   0   6 -21   16.13    2.70
   0   6 -21   17.05    3.43
   0   6 -22    1.34    1.67
   0   6 -22    0.41    1.85
   0   6 -22   -0.91    2.10
   0   6 -22   -0.43    2.29
   0   6 -23   51.05    5.71
   0   6 -23   63.65    6.10
   0   6 -23   49.52    5.61
   0   6 -24  186.50   10.92
   0   6 -24  198.08   10.90
   0   6 -24  188.45   10.91
   0   6 -25   10.96    3.22
   0   6 -25    9.08    3.22
   0   6 -25   10.75    3.12
   0   7   0    1.37    0.68
   0   7   0    1.06    0.72
   0   7   0    0.71    0.73
   0   7   0    0.21    0.65
   0   7   0   -0.21    0.67
   0   7   1  454.93   12.72
   0   7  -1  471.35   13.15
   0   7   1  469.98   11.48
   0   7  -1  470.24   12.05
   0   7   1  451.29   11.10
   0   7  -1  466.23   11.60
   0   7  -1  480.59   12.54
   0   7  -1  469.81   13.05
   0   7   1  455.07   12.65
   0   7   1  482.53   12.34
   0   7   2  907.24   18.75
   0   7  -2  915.06   21.22
   0   7   2  922.82   20.68
   0   7  -2  924.30   20.28
   0   7   2  907.36   18.82
   0   7  -2  922.02   19.75
   0   7   2  926.59   20.75
   0   7  -2  950.75   21.56
   0   7  -2  944.18   20.65
   0   7  -3   33.88    1.31
   0   7  -3   29.91    2.53
   0   7  -3   33.10    1.23
   0   7   3   31.96    2.20
   0   7   3   29.59    2.64
   0   7  -3   34.69    2.88
   0   7   3   33.55    2.23
   0   7   3   34.64    2.86
   0   7  -3   35.27    1.32
   0   7  -3   35.28    1.27
   0   7  -4  283.08    6.27
   0   7   4  269.72    7.48
   0   7  -4  284.82    6.14
   0   7  -4  276.08    6.16
   0   7   4  278.61    7.22
   0   7  -4  287.51    9.00
   0   7  -4  282.09    9.29
   0   7  -4  274.85    6.20
   0   7   4  280.37    8.91
   0   7  -5  188.07    5.20
   0   7  -5  202.80    7.47
   0   7   5  190.61    5.87
   0   7  -5  195.75    5.28
   0   7   5  201.75    5.45
   0   7  -5  197.03    5.15
   0   7  -5  196.01    5.25
   0   7  -5  198.95    7.75
   0   7   6  116.65    4.19
   0   7  -6  113.29    3.91
   0   7  -6  108.85    3.93
   0   7  -6  111.54    4.01
   0   7  -6  113.04    5.90
   0   7  -6  109.97    5.91
   0   7  -6  109.47    3.99
   0   7  -6  112.99    5.54
   0   7  -6  109.43    5.76
   0   7   7    4.33    0.86
   0   7  -7    4.30    0.93
   0   7  -7    4.89    0.94
   0   7  -7    2.97    1.33
   0   7  -7    4.26    1.29
   0   7  -7    2.28    1.26
   0   7  -7    3.88    1.31
   0   7  -7    3.82    0.92
   0   7  -7    5.87    1.03
   0   7  -8  387.38   10.05
   0   7  -8  390.56    9.75
   0   7  -8  386.77   12.50
   0   7  -8  374.25   12.22
   0   7  -8  393.35   12.06
   0   7  -8  383.41   12.41
   0   7   8  401.24    9.44
   0   7  -8  377.11    9.84
   0   7  -8  362.49    9.84
   0   7  -9  249.22    7.90
   0   7  -9  261.71    9.94
   0   7  -9  256.34    9.90
   0   7  -9  252.43    9.56
   0   7  -9  266.01    9.92
   0   7  -9  266.86    7.84
   0   7  -9  250.73    7.93
   0   7  -9  256.84    7.96
   0   7 -10  207.04    7.39
   0   7 -10  216.43    7.40
   0   7 -10  205.77    7.35
   0   7 -10  226.97    9.05
   0   7 -10  231.65    9.30
   0   7 -10  203.71    7.02
   0   7 -10  216.22    8.92
   0   7 -11  188.20    7.20
   0   7 -11  183.10    7.19
   0   7 -11  200.21    7.37
   0   7 -11  190.70    8.51
   0   7 -11  189.94    8.48
   0   7 -11  205.29    7.20
   0   7 -11  196.92    8.56
   0   7 -12  291.49    9.72
   0   7 -12  304.99   11.24
   0   7 -12  290.34    9.81
   0   7 -12  303.85    9.87
   0   7 -12  308.18   11.40
   0   7 -12  300.28    9.50
   0   7 -12  311.53   11.25
   0   7 -13  204.95    9.33
   0   7 -13  211.82    9.77
   0   7 -13  213.99    8.32
   0   7 -13  209.24    8.41
   0   7 -13  215.55    8.38
   0   7 -13  209.57    9.19
   0   7 -13  218.10    9.26
   0   7 -14  322.25   12.50
   0   7 -14  312.54   10.68
   0   7 -14  313.64   10.93
   0   7 -14  321.20   10.89
   0   7 -14  303.14   11.59
   0   7 -14  302.45   11.43
   0   7 -15  117.32    7.43
   0   7 -15  129.44    6.69
   0   7 -15  107.80    6.31
   0   7 -15  125.63    6.69
   0   7 -15  116.26    6.90
   0   7 -15  122.54    6.94
   0   7 -16  254.16   11.35
   0   7 -16  245.92    9.87
   0   7 -16  263.37   10.59
   0   7 -16  260.22   10.64
   0   7 -16  271.50   10.45
   0   7 -16  230.55    9.89
   0   7 -17  185.54    8.74
   0   7 -17  189.61    8.90
   0   7 -17  181.11    9.64
   0   7 -17  186.82    8.88
   0   7 -17  166.53    8.45
   0   7 -18  337.89   12.49
   0   7 -18  316.47   13.41
   0   7 -18  320.37   12.06
   0   7 -18  325.62   12.21
   0   7 -18  316.06   12.39
   0   7 -19    1.04    1.39
   0   7 -19    6.01    2.31
   0   7 -19    4.20    1.95
   0   7 -19    2.64    1.67
   0   7 -19    4.02    1.93
   0   7 -19    3.29    2.20
   0   7 -20  131.76    7.82
   0   7 -20  114.78    8.19
   0   7 -20  123.35    8.23
   0   7 -20  139.87    7.72
   0   7 -20  119.38    7.85
   0   7 -21   11.51    2.76
   0   7 -21   16.83    3.43
   0   7 -21   15.66    2.89
   0   7 -21   13.79    3.27
   0   7 -21   15.09    3.20
   0   7 -22  242.84   11.84
   0   7 -22  238.14   12.07
   0   7 -22  237.66   12.14
   0   7 -23  183.23   10.47
   0   7 -23  184.89   10.90
   0   7 -23  200.63   11.21
   0   7 -24   31.52    4.83
   0   7 -24   32.21    4.72
   0   7 -24   41.54    5.55
   0   8   0  122.22    5.37
   0   8   0  122.67    6.10
   0   8   0  120.93    5.10
   0   8   0  125.69    5.79
   0   8   0  121.65    6.16
   0   8  -1    3.67    1.02
   0   8   1    5.13    1.19
   0   8  -1    3.94    1.13
   0   8   1    1.64    1.00
   0   8  -1    1.74    1.09
   0   8   1    4.84    1.39
   0   8  -1    3.17    1.36
   0   8   1    6.19    1.20
   0   8   2 1900.39   38.51
   0   8  -2 1933.48   39.41
   0   8  -2 1947.13   37.99
   0   8   2 1946.79   36.35
   0   8  -2 1971.98   39.66
   0   8   2 2021.75   38.98
   0   8   2 1921.64   36.13
   0   8  -2 1940.87   37.28
   0   8  -3   13.84    1.88
   0   8   3   12.82    2.06
   0   8   3   15.29    1.66
   0   8  -3   12.25    2.01
   0   8   3   12.03    1.45
   0   8   3   13.24    2.04
   0   8  -3   10.83    2.02
   0   8  -3   12.88    2.19
   0   8   4  444.54   10.66
   0   8   4  436.74   10.38
   0   8  -4  425.55    8.37
   0   8  -4  424.64   12.06
   0   8  -4  432.49   12.67
   0   8  -4  423.01    8.22
   0   8   4  445.07   12.57
   0   8  -4  435.81    8.33
   0   8  -4  417.23    8.39
   0   8  -5  160.18    4.43
   0   8   5  170.06    5.27
   0   8   5  155.87    5.48
   0   8  -5  157.52    6.78
   0   8  -5  170.00    4.38
   0   8  -5  159.36    7.18
   0   8  -5  162.72    4.40
   0   8  -5  156.04    4.41
   0   8  -6 1387.63   25.29
   0   8   6 1338.98   26.18
   0   8  -6 1312.81   30.18
   0   8  -6 1402.83   30.04
   0   8  -6 1380.32   25.18
   0   8  -6 1396.42   25.04
   0   8  -6 1372.89   30.60
   0   8  -6 1352.84   25.21
   0   8  -6 1344.09   29.06
   0   8  -7  139.59    4.87
   0   8   7  155.96    5.22
   0   8  -7  157.75    7.60
   0   8  -7  148.29    7.26
   0   8  -7  143.84    4.89
   0   8  -7  147.23    4.82
   0   8  -7  146.99    4.96
   0   8  -7  150.99    7.56
   0   8  -7  142.47    6.78
   0   8  -8  229.14    6.68
   0   8   8  221.61    6.60
   0   8  -8  234.50    9.08
   0   8  -8  215.48    9.23
   0   8  -8  215.00    9.17
   0   8  -8  226.98    9.49
   0   8  -8  212.50    6.72
   0   8  -8  222.44    6.77
   0   8  -8  212.84    6.70
   0   8  -9   90.74    4.14
   0   8  -9   89.75    5.61
   0   8  -9   97.18    6.11
   0   8  -9   85.94    5.77
   0   8  -9  105.57    6.35
   0   8  -9   94.45    4.39
   0   8  -9   93.29    4.37
   0   8  -9   90.11    4.29
   0   8 -10 2692.22   47.96
   0   8 -10 2622.95   51.79
   0   8 -10 2576.70   52.19
   0   8 -10 2567.50   52.44
   0   8 -10 2618.84   52.48
   0   8 -10 2581.87   48.34
   0   8 -10 2691.04   48.37
   0   8 -10 2639.02   48.31
   0   8 -11  243.93    7.95
   0   8 -11  229.69    9.81
   0   8 -11  257.29   10.39
   0   8 -11  226.95   10.16
   0   8 -11  235.15    8.26
   0   8 -11  246.60    8.26
   0   8 -11  236.49   10.13
   0   8 -11  248.88    8.24
   0   8 -12  408.47   11.48
   0   8 -12  417.96   14.08
   0   8 -12  409.37   11.85
   0   8 -12  406.40   11.85
   0   8 -12  412.94   13.95
   0   8 -12  410.38   14.07
   0   8 -12  411.14   12.03
   0   8 -13  178.58    8.79
   0   8 -13  175.81    7.38
   0   8 -13  186.02    7.53
   0   8 -13  178.05    8.82
   0   8 -13  182.26    8.88
   0   8 -13  181.29    7.67
   0   8 -14 1440.15   33.28
   0   8 -14 1449.57   33.72
   0   8 -14 1475.29   31.00
   0   8 -14 1490.67   31.21
   0   8 -14 1428.34   31.18
   0   8 -14 1456.01   33.51
   0   8 -15  205.05    9.75
   0   8 -15  211.74   10.44
   0   8 -15  211.71   10.11
   0   8 -15  213.04    8.73
   0   8 -15  225.21    8.98
   0   8 -15  224.37    9.17
   0   8 -15  199.48    9.62
   0   8 -16  274.04   11.49
   0   8 -16  285.80   12.49
   0   8 -16  275.98   12.03
   0   8 -16  292.13   10.68
   0   8 -16  280.23   10.81
   0   8 -16  297.66   10.94
   0   8 -16  290.93   11.90
   0   8 -17    8.92    2.57
   0   8 -17    9.01    2.37
   0   8 -17   11.11    2.46
   0   8 -17   12.05    2.42
   0   8 -17   13.13    2.78
   0   8 -18  353.10   14.50
   0   8 -18  340.91   13.15
   0   8 -18  337.92   12.79
   0   8 -18  354.84   12.74
   0   8 -18  337.58   13.13
   0   8 -19   44.22    4.67
   0   8 -19   47.32    4.56
   0   8 -19   54.40    5.08
   0   8 -19   48.35    5.42
   0   8 -20  134.63    8.17
   0   8 -20  151.78    8.42
   0   8 -20  133.43    8.08
   0   8 -20  147.59    9.33
   0   8 -21   22.41    3.98
   0   8 -21   19.23    3.51
   0   8 -21   20.96    3.41
   0   8 -21   22.24    3.44
   0   8 -21   11.85    3.34
   0   8 -22  217.92   11.86
   0   8 -22  236.61   12.22
   0   8 -22  217.63   11.07
   0   8 -23   41.88    5.34
   0   8 -23   50.80    5.83
   0   8 -23   41.53    5.30
   0   9   0    2.47    1.02
   0   9   0   -0.27    0.90
   0   9   0    0.27    0.97
   0   9  -1  101.14    5.98
   0   9   1  105.56    5.97
   0   9   1   95.00    4.77
   0   9  -1   93.32    5.05
   0   9  -1  101.97    4.96
   0   9   1  104.82    4.78
   0   9  -1  100.72    5.93
   0   9   1   99.86    5.79
   0   9  -2   83.87    5.48
   0   9   2   90.27    5.42
   0   9   2   74.35    4.06
   0   9  -2   83.75    4.86
   0   9  -2   86.54    4.67
   0   9   2   80.01    4.10
   0   9   2   73.45    4.92
   0   9  -2   80.31    5.35
   0   9   3   31.17    2.49
   0   9  -3   28.13    2.74
   0   9  -3   30.83    3.43
   0   9   3   28.56    3.07
   0   9  -3   24.44    3.13
   0   9  -3   26.72    2.85
   0   9   3   30.55    2.43
   0   9   4  429.24   13.03
   0   9  -4  420.46   13.01
   0   9   4  431.55   11.00
   0   9   4  428.61   10.76
   0   9  -4  425.78   12.48
   0   9  -5  179.00    4.37
   0   9  -5  174.17    4.39
   0   9  -5  174.47    7.50
   0   9  -5  181.51    8.00
   0   9  -5  177.07    4.25
   0   9   5  182.73    6.20
   0   9   5  176.86    5.78
   0   9  -5  180.26    4.33
   0   9  -6   37.84    1.98
   0   9  -6   36.35    1.88
   0   9  -6   41.34    3.66
   0   9  -6   37.15    3.59
   0   9   6   39.59    2.65
   0   9  -6   37.65    1.99
   0   9  -6   36.89    1.93
   0   9  -7   41.07    2.37
   0   9   7   44.39    2.73
   0   9  -7   39.75    3.71
   0   9  -7   42.10    2.28
   0   9  -7   42.08    4.16
   0   9  -7   38.40    3.96
   0   9  -7   34.34    3.67
   0   9  -7   44.82    2.40
   0   9  -7   42.74    2.40
   0   9  -8  603.09   13.47
   0   9   8  636.51   13.91
   0   9  -8  584.50   17.83
   0   9  -8  601.27   17.71
   0   9  -8  619.81   13.45
   0   9  -8  624.06   13.28
   0   9  -8  583.01   17.85
   0   9  -8  601.20   13.51
   0   9  -8  602.53   17.00
   0   9  -9   75.76    3.85
   0   9   9   90.19    3.95
   0   9  -9   77.34    5.78
   0   9  -9   84.82    5.90
   0   9  -9   88.73    4.06
   0   9  -9   77.75    3.90
   0   9  -9   85.30    6.05
   0   9  -9   86.12    3.89
   0   9  -9   84.99    5.64
   0   9 -10   78.47    5.51
   0   9 -10   75.30    5.74
   0   9 -10   80.59    5.84
   0   9 -10   75.38    3.81
   0   9 -10   68.32    3.84
   0   9 -10   65.23    5.40
   0   9 -10   75.61    3.98
   0   9 -10   72.69    3.94
   0   9 -11   63.03    5.13
   0   9 -11   62.26    5.22
   0   9 -11   53.17    4.95
   0   9 -11   60.06    3.62
   0   9 -11   63.76    5.29
   0   9 -11   62.96    3.81
   0   9 -11   60.06    3.75
   0   9 -11   60.15    3.82
   0   9 -12  852.08   19.13
   0   9 -12  858.17   22.82
   0   9 -12  859.88   23.20
   0   9 -12  849.01   23.46
   0   9 -12  838.75   19.53
   0   9 -12  843.79   19.73
   0   9 -12  845.43   23.18
   0   9 -12  872.39   19.67
   0   9 -13  324.56   12.58
   0   9 -13  333.19   10.50
   0   9 -13  304.72   10.17
   0   9 -13  327.53   10.60
   0   9 -13  325.13   12.82
   0   9 -13  316.68   12.72
   0   9 -14   23.04    2.75
   0   9 -14   26.43    2.99
   0   9 -14   23.30    3.00
   0   9 -14   27.60    3.84
   0   9 -14   31.16    4.01
   0   9 -14   25.28    3.64
   0   9 -15   66.64    5.75
   0   9 -15   64.21    5.52
   0   9 -15   60.93    4.45
   0   9 -15   58.66    4.43
   0   9 -15   59.07    4.60
   0   9 -15   62.58    5.54
   0   9 -16  285.45   12.58
   0   9 -16  274.97   11.95
   0   9 -16  276.11   12.71
   0   9 -16  296.56   10.69
   0   9 -16  287.48   10.52
   0   9 -16  278.52   12.06
   0   9 -16  284.85   10.82
   0   9 -17   80.07    6.59
   0   9 -17   74.51    6.61
   0   9 -17   79.98    6.38
   0   9 -17   74.11    6.19
   0   9 -17   72.51    5.25
   0   9 -17   80.29    5.70
   0   9 -18    3.53    2.24
   0   9 -18    6.54    2.56
   0   9 -18    2.41    1.66
   0   9 -18    3.56    1.96
   0   9 -18    2.98    1.84
   0   9 -18    3.41    1.67
   0   9 -19   20.29    3.48
   0   9 -19   21.75    3.36
   0   9 -19   18.00    3.12
   0   9 -19   20.29    3.79
   0   9 -20  316.82   13.27
   0   9 -20  299.42   14.05
   0   9 -20  312.16   12.27
   0   9 -20  298.79   12.53
   0   9 -21  100.86    8.07
   0   9 -21  102.16    7.13
   0   9 -21   99.37    7.18
   0   9 -22   57.65    5.71
   0   9 -22   67.27    6.83
   0  10   0 1058.04   23.09
   0  10   0 1034.44   23.50
   0  10   0 1086.75   26.00
   0  10   0 1064.74   25.70
   0  10  -1    6.20    2.13
   0  10   1    5.32    1.84
   0  10  -1    5.57    1.58
   0  10   1    6.71    1.62
   0  10  -1    7.45    1.66
   0  10  -1    6.94    1.99
   0  10   1    7.51    2.02
   0  10   1   11.45    1.84
   0  10  -2 2129.42   41.15
   0  10   2 2036.35   39.80
   0  10   2 2075.51   40.11
   0  10  -2 2111.92   41.86
   0  10   2 2118.58   43.19
   0  10  -2 2144.71   44.07
   0  10  -2 2121.64   43.87
   0  10   3   17.56    2.08
   0  10  -3   18.32    2.65
   0  10  -3   14.02    2.26
   0  10   3   17.70    2.71
   0  10  -3   16.51    2.83
   0  10  -3   15.26    2.68
   0  10   3   18.18    2.09
   0  10   4  997.38   20.84
   0  10  -4  984.44   23.74
   0  10  -4  981.01   25.00
   0  10  -4  983.08   25.16
   0  10   4  981.28   20.99
   0  10  -4  985.52   23.00
   0  10   5   52.21    3.09
   0  10  -5   47.96    4.01
   0  10   5   49.37    3.21
   0  10  -5   53.60    4.46
   0  10  -6 1409.00   24.33
   0  10  -6 1391.26   24.37
   0  10  -6 1380.18   31.36
   0  10  -6 1395.90   30.46
   0  10   6 1372.30   27.27
   0  10  -6 1340.57   24.18
   0  10  -6 1392.66   24.44
   0  10  -7   44.07    2.20
   0  10   7   46.70    2.99
   0  10  -7   36.70    2.10
   0  10  -7   41.09    4.22
   0  10  -7   41.13    4.38
   0  10  -7   43.31    4.55
   0  10  -7   45.83    4.09
   0  10  -7   44.08    2.26
   0  10  -7   41.83    2.11
   0  10  -8 1094.80   21.21
   0  10   8 1126.12   22.39
   0  10  -8 1081.34   21.20
   0  10  -8 1068.89   27.53
   0  10  -8 1085.99   26.98
   0  10  -8 1123.54   28.04
   0  10  -8 1105.88   26.27
   0  10  -8 1093.12   21.24
   0  10  -8 1107.88   20.99
   0  10  -9   61.41    3.21
   0  10   9   69.80    3.59
   0  10  -9   50.64    4.57
   0  10  -9   63.21    5.57
   0  10  -9   59.73    5.18
   0  10  -9   62.97    3.34
   0  10  -9   64.34    3.21
   0  10  -9   71.73    5.74
   0  10  -9   59.57    3.25
   0  10 -10  766.46   16.69
   0  10 -10  772.37   22.09
   0  10 -10  784.66   21.87
   0  10 -10  736.76   16.66
   0  10 -10  740.53   16.69
   0  10 -10  733.77   21.63
   0  10 -10  772.98   21.02
   0  10 -10  778.59   16.49
   0  10 -11   39.01    2.93
   0  10 -11   38.09    4.37
   0  10 -11   46.97    4.83
   0  10 -11   30.98    4.22
   0  10 -11   37.05    2.95
   0  10 -11   39.73    3.05
   0  10 -11   40.93    2.90
   0  10 -11   34.36    3.98
   0  10 -12  750.64   17.34
   0  10 -12  746.53   21.91
   0  10 -12  721.96   21.70
   0  10 -12  729.87   17.29
   0  10 -12  715.77   17.35
   0  10 -12  725.22   21.61
   0  10 -12  752.61   16.96
   0  10 -12  740.01   21.19
   0  10 -13  133.17    7.92
   0  10 -13  118.17    7.80
   0  10 -13  121.73    7.99
   0  10 -13  127.96    5.89
   0  10 -13  123.32    5.89
   0  10 -13  115.03    5.83
   0  10 -13  129.07    8.10
   0  10 -14  380.53   14.53
   0  10 -14  384.29   14.87
   0  10 -14  419.76   15.65
   0  10 -14  385.41   11.88
   0  10 -14  402.48   12.25
   0  10 -14  380.18   14.90
   0  10 -14  403.77   12.01
   0  10 -15   39.34    4.69
   0  10 -15   47.40    3.85
   0  10 -15   44.28    3.81
   0  10 -15   49.86    4.08
   0  10 -15   50.80    5.25
   0  10 -15   46.17    5.08
   0  10 -16  284.46   12.66
   0  10 -16  290.13   10.35
   0  10 -16  276.47   10.23
   0  10 -16  271.49   12.34
   0  10 -16  272.65   12.42
   0  10 -16  265.01   10.31
   0  10 -17   46.21    5.21
   0  10 -17   40.64    4.18
   0  10 -17   40.14    4.90
   0  10 -17   46.41    4.16
   0  10 -18  309.56   14.22
   0  10 -18  320.23   13.99
   0  10 -18  303.29   11.76
   0  10 -18  300.68   13.28
   0  10 -18  342.75   12.03
   0  10 -19  108.74    8.38
   0  10 -19  101.45    7.86
   0  10 -19  100.25    6.73
   0  10 -19  116.23    8.05
   0  10 -19  105.93    6.63
   0  10 -20  228.98   12.23
   0  10 -20  242.98   10.95
   0  10 -20  247.80   12.85
   0  10 -20  232.90   10.31
   0  10 -21  141.48    9.65
   0  10 -21  150.03   10.14
   0  10 -21  145.17    8.24
   0  10 -21  137.94    8.33
   0  11   0   -1.37    1.58
   0  11   0   -0.22    0.87
   0  11   0    0.24    1.16
   0  11  -1   47.86    4.63
   0  11   1   41.08    4.19
   0  11   1   47.14    3.69
   0  11  -1   51.16    4.08
   0  11  -1   45.76    4.55
   0  11   1   44.90    3.48
   0  11  -1   44.87    3.64
   0  11  -2   66.45    5.51
   0  11   2   64.94    5.18
   0  11   2   67.15    4.26
   0  11  -2   65.48    4.75
   0  11  -2   68.73    4.59
   0  11   2   65.94    4.11
   0  11  -2   66.09    5.40
   0  11   3   21.32    2.41
   0  11  -3   22.77    2.98
   0  11  -3   25.97    2.95
   0  11  -3   21.90    3.29
   0  11   3   24.39    2.48
   0  11  -3   28.01    3.66
   0  11  -4  393.47   13.20
   0  11   4  389.47   10.84
   0  11  -4  372.78   14.09
   0  11  -4  381.22   12.41
   0  11   4  389.20   11.01
   0  11  -4  388.33   14.26
   0  11  -5    6.06    1.89
   0  11   5    6.92    1.46
   0  11  -5    5.67    1.87
   0  11  -5    8.75    2.40
   0  11  -5    8.61    2.57
   0  11   5    7.08    1.49
   0  11   6  295.55    8.96
   0  11  -6  298.88   11.70
   0  11  -6  298.98   11.06
   0  11  -7  129.63    3.63
   0  11  -7  134.68    3.62
   0  11  -7  120.44    7.30
   0  11   7  138.07    5.56
   0  11  -7  130.09    3.67
   0  11  -7  136.40    3.76
   0  11  -7  139.37    7.36
   0  11  -8  347.48   12.75
   0  11  -8  342.92   13.91
   0  11  -8  357.75   13.62
   0  11  -8  371.82   14.40
   0  11  -8  374.70    8.41
   0  11  -8  365.25    8.45
   0  11  -8  367.29    8.48
   0  11   8  374.87   10.12
   0  11  -9   99.61    6.51
   0  11  -9   96.40    7.06
   0  11  -9   92.75    6.69
   0  11  -9  103.80    7.32
   0  11  -9   97.43    3.88
   0  11  -9   94.62    3.91
   0  11  -9  103.68    3.99
   0  11   9   97.44    4.48
   0  11 -10  383.45   15.00
   0  11 -10  422.47   15.30
   0  11 -10  415.31   10.32
   0  11 -10  398.17   14.20
   0  11 -10  408.27   10.30
   0  11 -10  402.75   10.30
   0  11 -10  441.68   15.95
   0  11 -11   55.47    5.44
   0  11 -11   48.61    5.09
   0  11 -11   51.00    3.18
   0  11 -11   53.67    5.10
   0  11 -11   50.11    3.20
   0  11 -11   50.74    3.25
   0  11 -11   46.97    5.16
   0  11 -12   10.26    2.88
   0  11 -12   15.41    1.99
   0  11 -12   17.05    3.07
   0  11 -12   19.52    3.49
   0  11 -12   12.20    1.92
   0  11 -12   11.30    2.82
   0  11 -13    9.14    2.82
   0  11 -13   13.40    1.90
   0  11 -13   16.99    3.20
   0  11 -13   12.77    3.13
   0  11 -13   15.08    2.16
   0  11 -13   11.93    3.11
   0  11 -14  384.09   15.25
   0  11 -14  378.22   11.25
   0  11 -14  385.60   14.80
   0  11 -14  379.59   15.31
   0  11 -14  367.02   11.43
   0  11 -14  349.19   14.73
   0  11 -15   89.32    7.20
   0  11 -15  101.37    5.70
   0  11 -15  104.54    7.85
   0  11 -15   96.53    7.57
   0  11 -15  110.39    5.71
   0  11 -15   95.93    7.29
   0  11 -16  104.25    7.73
   0  11 -16  114.48    8.37
   0  11 -16  114.93    8.20
   0  11 -16  110.17    6.23
   0  11 -17   18.49    3.68
   0  11 -17   20.11    3.79
   0  11 -17   12.76    2.52
   0  11 -18  298.46   13.72
   0  11 -18  304.16   13.85
   0  11 -18  294.04   11.34
   0  11 -19   85.28    7.44
   0  11 -19   96.16    6.40
   0  11 -20  110.75    8.48
   0  11 -20  106.09    8.56
   0  11 -20   94.80    6.68
   0  12   0 1685.62   35.36
   0  12   0 1704.59   34.76
   0  12   0 1668.14   38.27
   0  12  -1    7.18    2.04
   0  12   1    3.92    1.59
   0  12   1    4.32    1.53
   0  12  -1    5.66    1.80
   0  12  -1    4.99    2.07
   0  12   2   13.75    2.29
   0  12  -2   11.66    2.42
   0  12  -2   15.68    3.15
   0  12  -2   16.99    2.54
   0  12   2   13.55    2.10
   0  12  -3   64.01    5.68
   0  12   3   62.35    4.10
   0  12  -3   70.28    4.98
   0  12  -3   59.25    4.85
   0  12   3   62.45    4.19
   0  12  -4 1704.25   39.75
   0  12  -4 1734.26   39.72
   0  12   4 1708.18   34.39
   0  12  -4 1775.20   36.89
   0  12  -4 1737.22   37.76
   0  12   4 1732.89   34.25
   0  12  -5   59.52    5.61
   0  12  -5   55.71    5.50
   0  12  -5   69.58    5.18
   0  12   5   67.62    4.11
   0  12  -5   59.86    5.10
   0  12   5   58.48    3.76
   0  12  -6   85.19    6.23
   0  12  -6   80.26    5.66
   0  12   6   81.56    4.45
   0  12  -7   50.99    5.00
   0  12  -7   50.94    4.62
   0  12   7   56.66    3.63
   0  12   8 1282.34   25.95
   0  12  -8 1260.71   30.25
   0  12  -8 1281.21   31.51
   0  12  -9    8.43    2.67
   0  12  -9   10.75    3.01
   0  12   9   13.97    1.84
   0  12  -9   14.39    2.80
   0  12  -9   13.23    3.20
   0  12 -10   14.21    3.27
   0  12 -10   16.47    3.13
   0  12 -10   12.11    3.16
   0  12 -10   13.67    3.14
   0  12 -11   12.58    2.98
   0  12 -11   12.59    2.85
   0  12 -11    9.58    2.92
   0  12 -11   12.04    3.04
   0  12 -12  558.14   19.07
   0  12 -12  576.92   18.49
   0  12 -12  529.59   19.01
   0  12 -12  534.54   19.23
   0  12 -13   12.90    3.25
   0  12 -13   16.56    3.21
   0  12 -13   15.86    3.52
   0  12 -14    4.85    2.70
   0  12 -14    3.87    2.40
   0  12 -14    5.79    2.83
   0  12 -15   54.06    6.06
   0  12 -15   53.57    5.66
   0  12 -15   50.40    5.81
   0  12 -16  476.87   18.27
   0  12 -16  506.09   18.20
   0  12 -16  464.66   18.41
   0  12 -17   16.12    3.81
   0  12 -17   19.13    3.94
   0  12 -17   24.96    4.31
   0  12 -18   12.56    3.88
   0  12 -18   15.88    3.81
   0  13   0   -0.28    1.20
   0  13   0    0.51    1.09
   0  13   1    6.62    1.86
   0  13  -1    5.94    1.90
   0  13  -1   10.09    2.10
   0  13   1    7.38    1.69
   0  13  -2   25.68    3.29
   0  13   2   18.88    2.59
   0  13  -2   19.66    3.50
   0  13  -2   18.79    2.72
   0  13   2   25.80    2.82
   0  13  -3    2.18    1.69
   0  13   3    4.32    1.49
   0  13  -3    2.30    1.70
   0  13   3    1.39    1.20
   0  13  -3    1.15    1.43
   0  13   4   46.13    3.64
   0  13  -4   53.88    4.54
   0  13   4   56.12    3.94
   0  13  -4   50.71    4.78
   0  13  -4   48.35    5.32
   0  13  -5   18.97    3.50
   0  13   5   13.62    2.06
   0  13   5   14.79    2.09
   0  13  -5   11.55    2.68
   0  13  -5   13.49    2.61
   0  13  -6  154.95    8.13
   0  13  -6  149.61    8.54
   0  13  -6  169.70    9.82
   0  13   6  159.41    6.57
   0  13   7   32.24    2.83
   0  13  -7   31.06    3.89
   0  13  -7   30.25    3.97
   0  13   8   39.46    3.05
   0  13  -8   36.31    4.20
   0  13  -8   37.65    4.52
   0  13  -9   17.42    3.59
   0  13  -9   17.04    3.18
   0  13 -10   10.82    3.05
   0  13 -10    3.85    2.03
   0  13 -10    4.85    2.28
   0  13 -11    0.50    1.93
   0  13 -11    2.00    2.15
   0  13 -11   -0.46    1.95
   0  13 -12  101.91    8.01
   0  13 -12   93.51    7.09
   0  13 -12  101.99    7.79
   0  13 -13   50.38    5.88
   0  13 -13   45.30    5.15
   0  13 -13   50.54    5.82
   0  13 -14  144.86    9.78
   0  13 -14  123.59    8.47
   0  13 -14  131.82    9.22
   0  13 -15   11.09    3.19
   0  13 -15   17.26    3.87
   0  13 -15   13.91    3.37
   0  13 -16   91.16    8.09
   0  13 -16  105.77    8.09
   0  14   0   86.35    5.51
   0  14   0   81.46    5.63
   0  14  -1    1.27    1.50
   0  14   1    4.26    1.71
   0  14  -1    3.13    1.67
   0  14   1    2.64    1.52
   0  14  -2  867.21   23.02
   0  14   2  863.01   21.09
   0  14  -2  881.80   22.23
   0  14   2  861.49   21.39
   0  14  -3    0.35    1.58
   0  14   3    0.74    1.50
   0  14   3    0.97    1.26
   0  14  -3    1.23    1.59
   0  14   4   45.39    3.81
   0  14  -4   47.59    4.50
   0  14  -4   41.77    4.50
   0  14   4   54.38    3.99
   0  14  -5   14.56    3.03
   0  14   5   19.53    2.56
   0  14  -5   17.62    3.15
   0  14  -5   18.55    3.72
   0  14  -6  736.40   20.64
   0  14  -6  705.36   21.38
   0  14  -6  681.82   22.78
   0  14  -7   17.89    3.51
   0  14  -7   24.11    3.57
   0  14  -7   22.20    4.25
   0  14  -8  146.04    9.11
   0  14  -8  162.40    8.83
   0  14  -9    9.42    2.86
   0  14  -9    5.45    2.28
   0  14 -10  303.72   12.94
   0  14 -10  293.40   13.55
   0  14 -10  301.22   14.49
   0  14 -11   28.42    4.42
   0  14 -11   28.07    4.13
   0  14 -11   16.62    3.74
   0  14 -12   23.40    4.20
   0  14 -12   26.91    4.14
   0  14 -13   10.29    3.20
   0  14 -13   10.34    2.91
   0  14 -14  233.93   12.68
   0  14 -14  246.01   12.21
   0  15   0    1.17    1.54
   0  15   0    1.28    1.65
   0  15  -1   10.57    2.31
   0  15   1   16.80    2.66
   0  15  -1   10.08    2.47
   0  15   1   13.56    2.54
   0  15  -2   22.57    3.16
   0  15   2   16.39    2.57
   0  15  -2   22.60    3.50
   0  15   2   16.11    2.70
   0  15  -3   17.50    2.97
   0  15  -3   12.95    2.75
   0  15  -4   46.80    4.63
   0  15  -4   43.33    4.74
   0  15  -5    5.25    2.33
   0  15  -5    6.30    2.11
   0  15  -6    0.84    1.68
   0  15  -6    2.18    1.92
   0  15  -7    2.62    2.22
   0  15  -7    0.75    1.79
   0  15  -8   22.69    4.03
   0  15  -8   18.39    3.28
   0  15  -9  120.21    7.90
   0  15  -9  103.03    7.97
   0  15 -10   24.36    4.24
   0  15 -10   28.62    4.20
   0  15 -11   94.12    7.29
   0  15 -11   84.59    7.49
   0  16   0  379.40   13.66
   0  16  -1   96.67    6.31
   0  16  -1   80.20    6.13
   0  16  -2  308.12   11.97
   0  16  -2  320.72   12.81
   0  16  -3    5.81    2.29
   0  16  -3   10.10    2.93
   0  16  -4  324.05   12.59
   0  16  -4  288.04   12.76
   0  16  -5   66.59    5.75
   0  16  -5   71.47    6.44
   0  16  -6  298.80   12.43
   0  16  -6  271.09   12.82
   1 -16  -5   77.13    6.72
   1 -16  -5   62.74    6.04
   1 -16  -5   76.62    6.70
   1 -16  -4  101.98    7.90
  -1 -16   4   94.61    8.15
   1 -16  -4  102.78    7.86
   1 -16  -4   84.94    7.07
   1 -16  -3  115.82    8.42
  -1 -16   3  112.09    8.81
   1 -16  -3  119.13    8.51
   1 -16  -3   97.19    7.69
   1 -16  -2  127.99    8.90
  -1 -16   2  111.21    8.80
   1 -16  -2  118.13    8.59
   1 -16  -2  112.15    8.19
   1 -16  -1   80.95    7.34
  -1 -16   1   82.02    7.48
   1 -16  -1   88.44    7.50
   1 -16  -1   77.47    6.97
   1 -16   0  280.00   13.71
  -1 -16   0  266.98   13.64
   1 -16   0  286.17   13.75
   1 -16   0  270.58   13.06
   1 -16   1   41.88    5.43
  -1 -16  -1   34.67    5.14
   1 -16   1   32.28    4.73
   1 -16   1   33.62    5.00
   1 -16   2  189.61   11.42
  -1 -16  -2  175.58   10.88
   1 -16   2  205.04   11.79
   1 -16   2  199.70   11.28
   1 -16   3  213.80   12.16
  -1 -16  -3  188.65   11.20
   1 -16   3  209.74   12.00
   1 -16   3  196.56   11.33
   1 -16   4  420.90   17.50
  -1 -16  -4  383.31   16.27
   1 -16   4  383.61   16.82
   1 -16   4  387.48   16.47
  -1 -16  -5   58.38    5.93
   1 -16   5   61.32    6.55
  -1 -16  -5   64.30    6.62
   1 -15 -10   25.64    3.76
   1 -15 -10   34.17    4.14
  -1 -15  10   23.89    4.45
   1 -15 -10   29.77    3.95
   1 -15  -9  334.00   13.35
   1 -15  -9  304.24   12.72
   1 -15  -9  340.27   13.08
  -1 -15   9  318.14   15.05
   1 -15  -8    3.96    1.97
   1 -15  -8    0.79    1.79
   1 -15  -8    1.89    2.03
   1 -15  -7   14.68    3.05
   1 -15  -7   19.58    3.49
   1 -15  -7   14.34    3.07
   1 -15  -6   32.27    4.30
  -1 -15   6   30.36    4.78
   1 -15  -6   26.22    3.89
   1 -15  -6   32.66    4.27
   1 -15  -5   83.33    6.82
  -1 -15   5   85.30    7.59
   1 -15  -5   87.54    6.98
   1 -15  -5   95.22    7.01
   1 -15  -4  109.18    7.84
  -1 -15   4  103.52    8.24
   1 -15  -4  116.97    8.07
   1 -15  -4  110.66    7.62
   1 -15  -3   11.69    3.26
   1 -15  -3   18.28    3.39
  -1 -15   3   13.76    3.51
   1 -15  -3   12.59    3.20
   1 -15  -2   94.05    7.52
  -1 -15   2   89.76    7.65
   1 -15  -2  106.41    7.86
   1 -15  -2   92.60    7.23
   1 -15  -1   49.57    5.60
   1 -15  -1   55.67    5.87
   1 -15  -1   55.63    5.66
  -1 -15   1   49.26    5.77
   1 -15   0    5.71    2.51
   1 -15   0    1.43    2.03
   1 -15   0    5.84    2.42
  -1 -15   0    5.90    2.79
   1 -15   1   15.01    3.48
   1 -15   1   16.02    3.42
  -1 -15  -1   16.54    3.71
   1 -15   1   11.15    3.26
   1 -15   2  148.08    9.72
  -1 -15  -2  146.09    9.48
   1 -15   2  153.23    9.77
   1 -15   2  148.87    9.44
   1 -15   3    1.50    2.69
  -1 -15  -3    8.06    2.82
   1 -15   3   -0.47    2.02
   1 -15   3    3.00    2.37
   1 -15   4  103.44    8.11
  -1 -15  -4   92.65    7.45
   1 -15   4   98.02    7.95
   1 -15   4   79.79    7.16
   1 -15   5    3.09    2.55
   1 -15   5   -1.03    2.56
   1 -15   5    4.39    2.47
  -1 -15  -5    4.15    2.39
   1 -15   6   58.40    6.46
   1 -15   6   52.81    6.20
   1 -15   6   67.29    6.59
  -1 -15  -6   66.45    6.22
   1 -15   7   50.75    6.07
  -1 -15  -7   44.83    5.31
   1 -15   7   47.70    5.77
   1 -15   7   61.46    6.56
  -1 -15  -7   51.68    5.24
  -1 -15  -8   90.47    7.26
  -1 -15  -8   84.43    6.45
   1 -15   8   86.56    7.56
  -1 -15  -9   20.23    3.35
  -1 -15  -9   20.87    3.83
  -1 -15  -9   14.01    2.97
   1 -15   9   11.88    3.47
   1 -15  10   48.28    6.03
  -1 -15 -10   44.03    5.15
   1 -15  10   46.19    5.93
  -1 -14  14   82.63    7.48
  -1 -14  13    7.29    2.90
   1 -14 -12  181.33    8.80
  -1 -14  12  180.80   10.88
   1 -14 -12  172.93    8.61
   1 -14 -11  256.16   10.81
   1 -14 -11  278.41   10.97
  -1 -14  11  272.02   13.44
   1 -14 -11  256.73   10.84
   1 -14 -10   93.29    6.52
   1 -14 -10  100.06    6.52
  -1 -14  10  104.23    8.19
   1 -14 -10  100.97    6.70
   1 -14  -9  121.08    7.50
  -1 -14   9  133.95    9.15
   1 -14  -9  107.18    6.91
   1 -14  -9  114.02    7.23
   1 -14  -8  114.17    7.39
   1 -14  -8   99.08    6.75
   1 -14  -8  123.46    7.53
   1 -14  -7  161.46    8.97
   1 -14  -7  161.48    8.61
   1 -14  -7  158.39    8.80
   1 -14  -6  322.97   13.26
   1 -14  -6  335.01   13.34
   1 -14  -6  350.70   13.34
   1 -14  -5  203.59   10.29
  -1 -14   5  191.40   11.00
   1 -14  -5  194.26   10.03
   1 -14  -5  223.72   10.46
   1 -14  -4   63.81    5.78
  -1 -14   4   58.28    6.08
   1 -14  -4   61.33    5.68
   1 -14  -4   61.70    5.59
   1 -14  -3  289.53   12.84
  -1 -14   3  292.46   13.58
   1 -14  -3  293.31   12.83
   1 -14  -3  312.97   12.83
   1 -14  -2  410.76   15.61
  -1 -14   2  405.59   16.29
   1 -14  -2  419.49   15.78
   1 -14  -2  419.23   15.40
   1 -14  -1  128.23    8.36
  -1 -14   1  110.34    8.19
   1 -14  -1  129.66    8.38
   1 -14  -1  137.36    8.53
   1 -14   0   35.85    4.71
   1 -14   0   42.24    4.91
  -1 -14   0   32.14    4.65
   1 -14   0   39.90    4.89
   1 -14   1  329.21   14.19
  -1 -14  -1  309.92   13.86
   1 -14   1  342.78   14.36
   1 -14   1  327.06   13.73
   1 -14   2  265.56   12.56
  -1 -14  -2  240.69   11.94
   1 -14   2  256.79   12.43
   1 -14   2  242.73   11.79
   1 -14   3  112.09    8.20
  -1 -14  -3  104.47    7.76
   1 -14   3  115.59    8.28
   1 -14   3  121.26    8.20
   1 -14   4   39.20    5.14
  -1 -14  -4   35.36    4.63
   1 -14   4   38.09    4.90
   1 -14   4   44.05    5.32
   1 -14   5  134.75    9.19
  -1 -14  -5  128.87    8.46
   1 -14   5  132.24    9.02
   1 -14   5  134.71    8.82
   1 -14   6  358.06   15.26
  -1 -14  -6  344.64   14.23
   1 -14   6  360.03   15.37
   1 -14   6  337.22   14.53
  -1 -14  -7  105.65    7.59
   1 -14   7  110.20    8.15
  -1 -14  -8   24.83    3.49
  -1 -14  -8   26.02    3.92
   1 -14   8   33.81    4.72
   1 -14   9  109.01    8.34
  -1 -14  -9  104.96    6.78
   1 -14   9  110.44    8.43
  -1 -14  -9  115.10    7.77
  -1 -14 -10  167.77    8.54
   1 -14  10  181.23   10.87
  -1 -14 -10  167.07    9.44
  -1 -14 -10  157.64    8.29
   1 -14  10  186.12   10.98
   1 -14  11  285.32   13.86
  -1 -14 -11  279.96   12.19
   1 -14  11  269.59   13.51
   1 -14  11  257.56   13.03
   1 -14  12    8.94    3.31
  -1 -14 -12    8.51    2.72
   1 -14  12   13.71    3.58
   1 -14  12    9.09    3.01
   1 -14  13  113.77    8.82
   1 -14  13  102.37    8.39
   1 -14  13   80.27    7.39
  -1 -14 -13   99.95    6.97
  -1 -13  16   23.82    4.31
  -1 -13  15  414.55   16.67
  -1 -13  14    2.45    2.63
  -1 -13  13  251.93   12.47
   1 -13 -13  219.55    9.27
   1 -13 -12   20.09    2.95
   1 -13 -12   24.07    3.10
  -1 -13  12   20.24    3.84
   1 -13 -12   18.37    2.88
   1 -13 -11  182.60    8.71
   1 -13 -11  186.44    8.70
   1 -13 -11  188.43    8.57
  -1 -13  11  203.75   11.10
   1 -13 -10   20.06    3.02
   1 -13 -10   17.21    2.81
  -1 -13  10   16.10    3.58
   1 -13 -10   19.44    3.05
   1 -13  -9  175.51    8.77
  -1 -13   9  201.46   10.86
   1 -13  -9  179.92    8.86
   1 -13  -9  184.46    8.70
   1 -13  -8   10.86    2.41
  -1 -13   8   10.23    2.89
   1 -13  -8   11.55    2.56
   1 -13  -8   11.21    2.39
   1 -13  -7  144.04    8.04
   1 -13  -7  139.45    7.89
   1 -13  -7  150.76    7.97
   1 -13  -6   10.41    2.55
   1 -13  -6   11.17    2.53
   1 -13  -6   12.91    2.71
   1 -13  -5  277.98   11.84
  -1 -13   5  303.05   13.34
   1 -13  -5  279.51   11.83
   1 -13  -5  282.82   11.61
   1 -13  -4  112.86    7.40
  -1 -13   4  115.65    8.07
   1 -13  -4  119.63    7.53
   1 -13  -4  114.06    7.20
   1 -13  -3   68.29    5.79
  -1 -13   3   65.44    6.07
   1 -13  -3   54.81    5.32
   1 -13  -3   67.45    5.60
   1 -13  -2   38.19    4.54
   1 -13  -2   42.18    4.62
  -1 -13   2   30.58    4.40
   1 -13  -2   43.38    4.55
  -1 -13   1   38.40    4.85
   1 -13  -1   48.00    4.85
   1 -13  -1   51.07    5.11
   1 -13   0  170.08    9.42
  -1 -13   0  167.09    9.62
   1 -13   0  159.28    9.12
   1 -13   0  179.81    9.44
   1 -13   1   39.53    4.68
  -1 -13  -1   48.85    5.09
   1 -13   1   32.61    4.12
   1 -13   1   44.22    4.81
   1 -13   2  168.47    9.53
  -1 -13  -2  158.04    9.20
   1 -13   2  162.28    9.11
   1 -13   3    6.03    2.52
  -1 -13  -3    5.33    2.17
   1 -13   3    4.89    2.15
   1 -13   3    3.88    2.19
   1 -13   4   85.71    6.98
  -1 -13  -4   91.56    6.82
   1 -13   4   93.92    7.27
   1 -13   4   85.04    6.68
   1 -13   5    7.17    2.62
  -1 -13  -5    3.60    1.94
   1 -13   5    4.01    2.12
  -1 -13  -6  131.76    8.15
   1 -13   6  118.84    8.15
   1 -13   7   15.26    3.20
  -1 -13  -7   10.90    2.88
  -1 -13  -8  128.15    7.97
   1 -13   8  124.49    8.38
  -1 -13  -9    5.30    1.77
   1 -13   9    0.47    1.83
  -1 -13  -9    3.41    2.15
  -1 -13 -10   73.05    5.31
  -1 -13 -10   57.05    5.30
  -1 -13 -10   67.03    5.01
   1 -13  10   75.36    6.81
  -1 -13 -11    7.06    2.09
  -1 -13 -11   11.00    2.71
  -1 -13 -11    9.33    2.13
   1 -13  11    9.24    2.98
   1 -13  11    7.90    2.72
  -1 -13 -12  133.06    7.99
   1 -13  12  144.95    9.33
  -1 -13 -13   24.42    3.59
   1 -13  13   26.39    4.30
   1 -13  13   27.81    4.32
   1 -13  14    9.03    3.07
  -1 -13 -14    7.29    2.27
   1 -13  14    9.23    2.93
   1 -13  14    8.56    3.00
   1 -13  15   47.10    5.68
   1 -13  15   62.06    6.32
   1 -13  15   49.80    5.85
   1 -13  16  100.68    8.21
   1 -13  16   92.80    7.77
   1 -13  16  101.03    8.10
  -1 -12  18    9.82    3.06
  -1 -12  17   22.77    4.18
  -1 -12  16  129.82    8.77
  -1 -12  15   43.10    5.22
  -1 -12  14   52.38    5.66
   1 -12 -13  106.66    5.60
   1 -12 -13  114.62    6.23
   1 -12 -13  120.65    6.20
  -1 -12  13  124.75    8.49
  -1 -12  12  229.35   11.59
   1 -12 -12  254.28    9.41
   1 -12 -12  224.83    9.21
   1 -12 -11  164.77    7.81
   1 -12 -11  163.84    7.83
   1 -12 -11  176.47    7.90
  -1 -12  11  179.45   10.05
   1 -12 -10  158.77    7.72
  -1 -12  10  151.13    9.18
   1 -12 -10  150.20    7.64
   1 -12 -10  154.87    7.51
   1 -12  -9  236.06    9.89
  -1 -12   9  261.76   12.10
   1 -12  -9  232.25    9.89
   1 -12  -9  248.97    9.89
   1 -12  -8  509.04   15.69
  -1 -12   8  502.69   17.69
   1 -12  -8  494.27   15.23
   1 -12  -8  519.54   15.90
   1 -12  -7  295.23   11.30
   1 -12  -7  274.11   10.70
   1 -12  -7  266.28   10.96
   1 -12  -6   45.38    4.45
   1 -12  -6   48.42    4.41
   1 -12  -6   48.72    4.67
   1 -12  -5  181.95    8.98
   1 -12  -5  187.11    9.10
   1 -12  -5  186.08    8.80
   1 -12  -4  712.17   20.37
  -1 -12   4  719.03   21.78
   1 -12  -4  749.72   20.73
   1 -12  -4  701.44   19.87
   1 -12  -3  487.80   16.10
  -1 -12   3  473.24   16.86
   1 -12  -3  493.69   16.19
   1 -12  -3  491.97   15.76
   1 -12  -2  246.31   10.87
  -1 -12   2  245.92   11.48
   1 -12  -2  248.45   10.92
   1 -12  -2  228.01   10.24
   1 -12  -1  535.89   16.98
  -1 -12   1  485.42   16.88
   1 -12  -1  482.04   16.34
   1 -12  -1  485.13   16.01
   1 -12   0  142.19    8.27
  -1 -12   0  140.53    8.42
  -1 -12   0  155.62    6.26
   1 -12   0  149.27    8.46
   1 -12   0  148.79    8.22
   1 -12   1  194.45    9.86
  -1 -12  -1  213.20   10.39
  -1 -12  -1  215.80    7.41
   1 -12   1  205.76    9.90
   1 -12   1  205.72   10.12
   1 -12   2  307.65   12.45
   1 -12   2  333.41   13.21
   1 -12   2  316.50   12.93
  -1 -12  -2  312.24   12.79
   1 -12   3  485.06   16.38
  -1 -12  -3  486.63   16.46
   1 -12   3  482.42   16.76
   1 -12   4  232.50   10.78
  -1 -12  -4  238.97   10.91
   1 -12   4  231.27   11.10
   1 -12   5  211.22   10.28
  -1 -12  -5  198.52    9.78
   1 -12   5  183.71    9.91
  -1 -12  -6  143.91    8.26
   1 -12   6  166.82    9.18
  -1 -12  -7  296.31   12.12
   1 -12   7  309.32   12.92
  -1 -12  -8  285.22   11.89
   1 -12   8  316.41   13.39
  -1 -12  -9  229.18   10.43
   1 -12   9  257.73   12.04
   1 -12  10   26.32    4.01
  -1 -12 -10   26.93    3.12
   1 -12  10   39.52    4.84
  -1 -12 -10   33.90    4.08
   1 -12  11  202.01   10.62
   1 -12  11  225.16   11.43
  -1 -12 -11  213.91    8.65
  -1 -12 -11  198.04    8.44
  -1 -12 -11  213.84    9.82
   1 -12  12  341.24   14.19
   1 -12  12  378.40   15.09
  -1 -12 -12  333.12   11.06
  -1 -12 -12  326.71   11.04
  -1 -12 -12  354.58   12.99
   1 -12  13  177.42    9.99
  -1 -12 -13  160.87    8.38
   1 -12  13  190.35   10.66
   1 -12  14   51.25    5.48
  -1 -12 -14   40.04    4.30
   1 -12  14   41.62    5.24
   1 -12  15  197.28   10.83
   1 -12  15  213.09   11.37
  -1 -12 -15  196.99    9.11
   1 -12  16  162.26    9.81
   1 -12  16  170.14   10.16
   1 -12  16  156.56    9.75
   1 -12  17   92.03    7.52
   1 -12  17  110.33    8.16
   1 -12  17  109.70    8.17
   1 -12  18    6.25    2.90
   1 -12  18    4.83    2.40
   1 -12  18    6.30    2.70
  -1 -11  20   14.99    3.48
  -1 -11  19  454.70   16.93
  -1 -11  18   24.36    4.04
   1 -11 -18   19.14    3.23
  -1 -11  17   53.56    5.48
   1 -11 -17   49.69    4.42
  -1 -11  16   19.71    3.59
   1 -11 -16   23.44    3.12
  -1 -11  15  648.19   20.37
   1 -11 -15  627.43   16.84
   1 -11 -15  624.33   16.05
   1 -11 -14    2.06    1.44
   1 -11 -14    2.94    1.38
   1 -11 -14    1.93    1.23
   1 -11 -14    3.35    1.37
  -1 -11  14    3.78    2.34
   1 -11 -14    3.43    1.32
   1 -11 -13   56.49    4.01
  -1 -11  13   56.65    5.54
   1 -11 -13   47.23    3.68
   1 -11 -13   53.97    3.91
   1 -11 -13   65.23    3.86
   1 -11 -13   52.51    3.98
   1 -11 -12   63.97    4.04
   1 -11 -12   67.55    4.56
   1 -11 -12   60.49    3.60
   1 -11 -12   64.80    4.33
  -1 -11  12   62.65    5.78
   1 -11 -11  230.59    9.20
   1 -11 -11  260.86    7.62
  -1 -11  11  248.51   11.58
   1 -11 -11  252.07    8.03
   1 -11 -11  235.70    9.21
   1 -11 -11  247.08    9.13
   1 -11 -10   90.75    4.19
  -1 -11  10   89.80    6.77
   1 -11 -10   91.24    5.56
   1 -11 -10   92.43    5.40
   1 -11 -10   91.29    4.25
   1 -11 -10   91.44    3.90
   1 -11 -10   83.93    5.32
   1 -11  -9   33.60    3.46
   1 -11  -9   29.13    2.22
   1 -11  -9   30.79    2.32
   1 -11  -9   28.93    3.23
  -1 -11   9   26.79    3.87
   1 -11  -9   32.94    3.35
   1 -11  -9   34.12    2.15
  -1 -11   8   86.71    6.61
   1 -11  -8   97.08    5.70
   1 -11  -8   91.56    3.59
   1 -11  -8   90.97    3.58
   1 -11  -8  105.68    6.09
   1 -11  -8   92.45    5.74
   1 -11  -8   91.51    3.34
  -1 -11   7  642.15   19.70
   1 -11  -7  623.98   17.58
   1 -11  -7  626.35   17.65
   1 -11  -7  644.01   17.32
   1 -11  -7  626.20   12.41
   1 -11  -7  617.04   12.10
   1 -11  -7  629.67   12.44
   1 -11  -6  214.36    4.50
   1 -11  -6  212.42    4.52
   1 -11  -6  210.55    4.65
   1 -11  -6  202.72    4.61
   1 -11  -6  245.65    9.50
   1 -11  -6  241.10    9.76
   1 -11  -6  236.76    9.63
   1 -11  -5   78.75    5.41
   1 -11  -5   89.30    5.89
   1 -11  -5   86.16    5.76
   1 -11  -4  177.39    8.54
  -1 -11   4  174.75    9.28
   1 -11  -4  192.40    8.60
   1 -11  -4  188.82    8.84
   1 -11  -3  424.25   14.17
  -1 -11   3  402.46   14.71
   1 -11  -3  419.02   13.70
   1 -11  -3  408.26   13.97
   1 -11  -2  505.43   15.85
  -1 -11   2  472.01   16.20
   1 -11  -2  495.90   15.37
   1 -11  -2  478.56   15.54
   1 -11  -1   27.15    3.47
  -1 -11   1   30.53    3.79
   1 -11  -1   28.23    3.48
   1 -11  -1   32.94    3.82
  -1 -11   1   29.37    2.70
   1 -11   0   24.96    3.43
  -1 -11   0   19.75    3.13
   1 -11   0   26.66    3.41
   1 -11   0   24.00    3.37
  -1 -11   0   24.09    2.40
  -1 -11  -1   97.45    4.59
   1 -11   1  105.19    6.82
   1 -11   1  108.90    6.69
   1 -11   1  100.37    6.64
  -1 -11  -1   97.16    6.68
  -1 -11  -2  185.11    9.19
   1 -11   2  185.78    9.23
  -1 -11  -2  185.51    6.33
   1 -11   2  183.50    8.98
   1 -11   3   28.70    3.58
  -1 -11  -3   29.29    3.70
  -1 -11  -3   29.20    2.30
   1 -11   3   25.05    3.63
  -1 -11  -4   72.25    5.64
   1 -11   4   79.83    6.10
  -1 -11  -4   78.32    3.59
   1 -11   4   74.60    5.77
  -1 -11  -5   18.04    3.04
   1 -11   5   16.01    2.91
  -1 -11  -5   15.76    1.61
  -1 -11  -6   72.31    2.55
  -1 -11  -6   77.90    3.24
  -1 -11  -6   77.82    2.44
  -1 -11  -6   75.83    2.45
   1 -11   6   75.49    5.91
  -1 -11  -6   74.05    5.62
  -1 -11  -6   71.29    2.50
  -1 -11  -7  107.34    3.43
  -1 -11  -7  105.47    3.42
  -1 -11  -7   96.91    3.55
  -1 -11  -7  108.86    6.73
  -1 -11  -8  387.90   13.61
  -1 -11  -8  401.67    9.15
  -1 -11  -8  397.55    9.15
  -1 -11  -8  393.36    9.56
   1 -11   8  404.93   14.90
  -1 -11  -9   75.24    5.52
  -1 -11  -9   81.61    3.59
   1 -11   9   75.93    6.32
  -1 -11  -9   80.72    3.78
  -1 -11  -9   74.94    3.49
   1 -11  10  215.15   10.45
  -1 -11 -10  207.70    9.31
   1 -11  10  191.35   10.07
  -1 -11 -10  205.54    6.91
  -1 -11 -10  207.66    6.58
   1 -11  11   21.54    3.75
  -1 -11 -11   22.21    2.61
   1 -11  11   21.96    3.62
  -1 -11 -11   21.81    3.09
  -1 -11 -11   22.19    2.37
  -1 -11 -11   22.43    2.24
  -1 -11 -12   67.10    4.15
   1 -11  12   67.23    5.99
  -1 -11 -12   62.22    4.10
  -1 -11 -12   57.73    4.05
   1 -11  12   72.03    6.21
  -1 -11 -12   71.88    4.09
  -1 -11 -12   68.74    5.18
  -1 -11 -13  117.55    5.79
  -1 -11 -13  110.96    5.34
   1 -11  13  115.86    7.88
  -1 -11 -13  110.15    5.37
   1 -11  13  112.29    7.68
  -1 -11 -13  111.84    5.47
  -1 -11 -13  104.38    6.38
  -1 -11 -14  147.05    6.85
   1 -11  14  152.38    9.16
  -1 -11 -14  136.36    6.45
  -1 -11 -14  154.52    7.73
   1 -11  14  161.60    9.24
   1 -11  15    2.62    1.92
  -1 -11 -15    3.31    1.55
  -1 -11 -15    5.75    1.86
   1 -11  15    2.57    1.94
   1 -11  16  120.54    8.11
   1 -11  16  117.47    8.09
  -1 -11 -16  108.64    6.10
  -1 -11 -16  101.55    6.17
   1 -11  17   59.90    5.97
   1 -11  17   59.39    6.00
   1 -11  17   72.61    6.47
  -1 -11 -17   67.66    5.07
   1 -11  18  217.88   11.22
   1 -11  18  201.30   10.91
   1 -11  18  210.11   11.11
  -1 -11 -18  206.83    9.21
   1 -11  19   56.67    5.88
   1 -11  19   66.88    6.32
   1 -11  19   60.38    6.02
   1 -10 -21  182.95    9.72
  -1 -10  21  198.21   10.35
  -1 -10  20   92.69    6.96
   1 -10 -20   78.67    6.28
   1 -10 -20   85.54    6.06
  -1 -10  19    3.64    2.25
   1 -10 -19   -0.68    2.24
   1 -10 -19    0.90    1.64
  -1 -10  18   20.45    3.47
   1 -10 -18   29.73    3.45
   1 -10 -18   23.87    3.54
   1 -10 -17   47.67    3.75
   1 -10 -17   57.77    4.49
   1 -10 -17   54.77    4.69
  -1 -10  17   59.71    5.53
   1 -10 -16   94.85    5.22
  -1 -10  16  107.60    7.36
   1 -10 -16  114.64    6.03
   1 -10 -16   90.22    5.88
   1 -10 -15   43.96    3.66
   1 -10 -15   36.27    3.21
   1 -10 -15   37.58    3.68
  -1 -10  15   37.47    4.40
   1 -10 -15   39.50    3.12
   1 -10 -15   43.68    3.87
   1 -10 -14   41.07    3.63
   1 -10 -14   44.23    3.36
   1 -10 -14   42.81    3.48
   1 -10 -14   40.61    3.35
  -1 -10  14   43.27    4.66
   1 -10 -14   48.91    3.33
   1 -10 -13    1.96    1.21
   1 -10 -13    5.65    1.42
   1 -10 -13    4.47    1.32
  -1 -10  13    6.50    2.27
   1 -10 -13    4.06    1.25
   1 -10 -13    6.95    1.54
   1 -10 -12  394.24   10.99
   1 -10 -12  397.59   11.87
  -1 -10  12  420.54   14.98
   1 -10 -12  390.45   11.39
   1 -10 -12  404.64   11.56
  -1 -10  11  244.71   10.95
   1 -10 -11  217.79    8.53
   1 -10 -11  236.68    7.29
   1 -10 -11  244.12    7.65
   1 -10 -11  249.47    8.61
   1 -10 -11  222.58    8.60
   1 -10 -11  248.42    8.12
  -1 -10  10  317.05   12.67
   1 -10 -10  316.10   10.21
   1 -10 -10  305.30    8.33
   1 -10 -10  301.33   10.36
   1 -10 -10  301.99   10.36
   1 -10 -10  325.11    9.55
   1 -10 -10  318.31    9.14
   1 -10 -10  303.96    8.57
   1 -10  -9  260.15    9.17
  -1 -10   9  251.04   11.07
   1 -10  -9  249.47    6.92
   1 -10  -9  249.89    9.33
   1 -10  -9  246.26    9.31
   1 -10  -9  262.88    8.33
   1 -10  -9  258.79    7.66
   1 -10  -9  244.49    7.07
   1 -10  -8 1184.58   24.42
  -1 -10   8 1174.47   28.98
   1 -10  -8 1195.26   25.95
   1 -10  -8 1168.58   21.99
   1 -10  -8 1126.98   26.11
   1 -10  -8 1159.01   26.23
   1 -10  -8 1183.78   22.22
   1 -10  -8 1159.88   22.78
   1 -10  -7   88.25    3.49
   1 -10  -7   81.30    4.38
   1 -10  -7   78.35    5.12
   1 -10  -7   84.05    3.09
   1 -10  -7   82.49    5.25
  -1 -10   7   90.62    6.42
   1 -10  -7   83.28    5.11
   1 -10  -7   82.29    3.12
   1 -10  -7   83.64    3.42
   1 -10  -6 1052.54   19.41
   1 -10  -6 1057.36   22.36
   1 -10  -6 1040.08   24.56
   1 -10  -6 1037.83   18.87
   1 -10  -6 1001.14   24.35
   1 -10  -6 1043.81   24.07
   1 -10  -6 1038.09   18.99
   1 -10  -6 1048.54   19.39
   1 -10  -5  978.98   17.78
   1 -10  -5  986.28   17.77
   1 -10  -5 1021.61   24.03
   1 -10  -5 1066.86   21.89
   1 -10  -5 1045.29   23.68
   1 -10  -5  992.21   17.47
   1 -10  -5 1021.27   24.11
   1 -10  -5  977.42   17.51
   1 -10  -4  696.80   18.77
   1 -10  -4  691.59   18.79
   1 -10  -4  699.43   18.26
   1 -10  -3  597.77   16.74
  -1 -10   3  585.71   17.98
   1 -10  -3  603.51   17.17
  -1 -10   3  625.59   15.34
   1 -10  -3  615.61   17.32
   1 -10  -2  982.33   23.51
  -1 -10   2  920.41   24.38
   1 -10  -2  978.28   23.90
  -1 -10   2  963.60   20.99
   1 -10  -2  974.96   23.89
   1 -10  -1  606.18   17.19
  -1 -10   1  615.65   18.23
   1 -10  -1  622.53   17.77
  -1 -10   1  634.26   14.89
   1 -10  -1  607.53   17.65
   1 -10   0  321.11   11.49
  -1 -10   0  312.54   11.94
   1 -10   0  312.60   11.68
  -1 -10   0  307.77    8.98
   1 -10   0  331.22   11.95
  -1 -10  -1  654.36   14.67
   1 -10   1  629.94   17.93
   1 -10   1  670.79   18.72
  -1 -10  -1  623.09   18.35
  -1 -10  -2  996.64   19.88
   1 -10   2  945.05   23.94
   1 -10   2  988.50   24.64
  -1 -10  -2  919.59   24.07
  -1 -10  -3 1005.96   19.78
   1 -10   3  961.08   24.87
   1 -10   3  981.16   24.50
  -1 -10  -3  953.33   24.46
  -1 -10  -4  157.63    8.09
  -1 -10  -4  182.87    3.80
  -1 -10  -4  165.68    3.92
  -1 -10  -4  168.70    3.89
  -1 -10  -4  186.80    5.60
   1 -10   4  181.41    8.89
  -1 -10  -4  181.52    3.82
   1 -10   4  184.52    8.68
  -1 -10  -5  667.72   13.04
  -1 -10  -5  682.10   12.68
  -1 -10  -5  684.99   13.97
  -1 -10  -5  691.37   18.95
  -1 -10  -5  688.12   12.71
  -1 -10  -5  654.77   12.94
   1 -10   5  655.62   18.99
  -1 -10  -6  657.98   18.82
  -1 -10  -6  674.01   14.05
   1 -10   6  658.17   19.41
  -1 -10  -6  708.64   13.64
  -1 -10  -6  699.92   14.02
  -1 -10  -6  723.90   14.06
  -1 -10  -6  707.99   13.65
  -1 -10  -7 1008.82   19.28
  -1 -10  -7  979.92   24.35
  -1 -10  -7 1006.80   19.26
  -1 -10  -7  973.29   19.51
  -1 -10  -7  993.54   19.80
  -1 -10  -7 1041.37   18.80
  -1 -10  -8   19.43    1.78
  -1 -10  -8   17.75    1.83
  -1 -10  -8   18.94    1.75
  -1 -10  -8   20.18    2.88
  -1 -10  -8   17.98    1.32
  -1 -10  -8   20.79    1.95
  -1 -10  -9  207.76    6.78
  -1 -10  -9  215.19    9.09
  -1 -10  -9  211.78    7.04
  -1 -10  -9  195.49    4.83
  -1 -10  -9  216.95    4.95
  -1 -10  -9  217.35    6.68
  -1 -10  -9  213.88    6.60
   1 -10   9  206.75    9.79
  -1 -10 -10  761.28   16.70
  -1 -10 -10  702.46   13.24
  -1 -10 -10  772.07   17.15
   1 -10  10  733.69   21.00
  -1 -10 -10  728.36   13.27
  -1 -10 -10  745.62   16.36
  -1 -10 -10  774.06   17.33
  -1 -10 -10  762.48   16.53
  -1 -10 -10  720.15   19.29
  -1 -10 -11  297.52    8.85
  -1 -10 -11  298.41    8.79
  -1 -10 -11  272.21    9.04
  -1 -10 -11  252.16    5.40
   1 -10  11  276.09   11.70
  -1 -10 -11  297.61    8.93
  -1 -10 -11  293.94    8.76
  -1 -10 -11  285.93    9.15
  -1 -10 -11  276.90   10.37
  -1 -10 -12  374.79   10.82
  -1 -10 -12  358.58   12.12
  -1 -10 -12  374.30   10.65
   1 -10  12  350.47   13.59
  -1 -10 -12  350.97   10.39
  -1 -10 -12  354.07   11.02
  -1 -10 -12  358.97   10.47
  -1 -10 -13  169.73    7.06
  -1 -10 -13  155.19    7.54
  -1 -10 -13  168.59    6.91
   1 -10  13  181.28    9.40
  -1 -10 -13  162.79    6.24
  -1 -10 -13  162.32    7.17
  -1 -10 -13  158.52    6.16
   1 -10  13  183.32    9.48
  -1 -10 -14  245.30    9.04
  -1 -10 -14  259.75    9.74
  -1 -10 -14  240.81    8.81
   1 -10  14  238.31   11.12
  -1 -10 -14  239.68    7.51
  -1 -10 -14  258.54    9.57
  -1 -10 -14  235.81    7.44
   1 -10  14  249.59   11.38
  -1 -10 -15  268.90   10.02
   1 -10  15  253.17   11.69
  -1 -10 -15  290.51    9.99
  -1 -10 -15  265.93   10.22
   1 -10  15  284.09   12.33
  -1 -10 -15  277.65   10.08
  -1 -10 -16   76.73    5.26
  -1 -10 -16   82.60    5.54
   1 -10  16   74.70    6.28
   1 -10  16   85.52    6.58
  -1 -10 -16   76.65    5.06
  -1 -10 -17  172.27    8.16
   1 -10  17  172.39    9.52
  -1 -10 -17  166.85    8.27
   1 -10  17  160.62    9.19
  -1 -10 -17  155.87    7.31
   1 -10  18  115.63    7.87
   1 -10  18  113.20    7.82
  -1 -10 -18  110.51    6.76
   1 -10  18  116.55    7.84
  -1 -10 -18  106.77    6.80
   1 -10  19  287.39   12.91
   1 -10  19  304.94   13.11
  -1 -10 -19  292.44   11.74
   1 -10  19  319.63   13.32
  -1 -10 -19  301.02   12.12
   1 -10  20   82.86    6.88
   1 -10  20  105.22    7.53
  -1 -10 -20   88.51    6.39
   1 -10  20   98.38    7.31
  -1 -10 -20   92.25    6.68
   1 -10  21   61.33    5.86
  -1 -10 -21   59.85    5.51
   1 -10  21   69.11    6.26
   1 -10  21   62.89    6.03
  -1  -9  22   34.30    4.33
   1  -9 -22   29.47    4.39
   1  -9 -21  342.29   13.76
  -1  -9  21  344.79   13.53
   1  -9 -21  366.83   13.53
   1  -9 -20    4.08    2.30
  -1  -9  20    3.75    2.06
   1  -9 -20    4.31    2.12
   1  -9 -19    7.55    1.86
  -1  -9  19   10.42    2.64
   1  -9 -19   11.59    2.45
   1  -9 -18    4.14    1.84
   1  -9 -18    3.78    1.43
  -1  -9  18    6.62    2.09
   1  -9 -17  500.96   15.12
  -1  -9  17  523.29   16.86
   1  -9 -17  499.07   14.07
   1  -9 -16   22.61    2.90
  -1  -9  16   16.58    2.97
   1  -9 -16   18.19    2.42
   1  -9 -16   16.73    1.90
   1  -9 -16   22.38    3.01
   1  -9 -15   11.04    2.25
  -1  -9  15   14.61    2.91
   1  -9 -15   15.27    1.71
   1  -9 -15   17.23    2.46
  -1  -9  15   12.67    2.50
   1  -9 -15   12.51    1.97
   1  -9 -15   11.08    1.67
   1  -9 -14  104.99    5.51
   1  -9 -14  103.63    5.75
  -1  -9  14   95.82    5.76
   1  -9 -14   92.28    5.08
   1  -9 -14   95.33    4.72
  -1  -9  14  111.25    7.03
   1  -9 -14  108.75    4.64
   1  -9 -13  958.00   20.43
   1  -9 -13  952.50   21.19
   1  -9 -13  934.31   21.52
  -1  -9  13  917.50   21.75
   1  -9 -13  887.60   20.76
   1  -9 -13  880.18   20.19
   1  -9 -13  939.18   19.81
  -1  -9  13  894.99   24.04
   1  -9 -12   42.81    3.20
   1  -9 -12   45.34    3.29
   1  -9 -12   43.33    3.25
   1  -9 -12   46.79    3.26
  -1  -9  12   47.70    4.64
   1  -9 -12   42.11    2.13
   1  -9 -12   51.18    3.52
  -1  -9  12   42.82    3.58
   1  -9 -12   42.95    3.30
   1  -9 -12   42.37    3.39
   1  -9 -12   43.68    3.44
   1  -9 -12   43.26    3.10
   1  -9 -11    9.23    1.70
  -1  -9  11    7.63    1.64
   1  -9 -11    7.68    1.63
  -1  -9  11   11.85    2.48
   1  -9 -11    7.65    1.51
   1  -9 -11    9.30    1.49
   1  -9 -11    8.57    1.69
   1  -9 -11    8.95    1.14
   1  -9 -11    8.27    1.48
   1  -9 -11    7.58    1.56
   1  -9 -11    5.86    1.44
   1  -9 -10  227.41    7.67
   1  -9 -10  222.98    7.53
   1  -9 -10  225.78    7.18
   1  -9 -10  227.34    6.26
   1  -9 -10  229.53    6.99
   1  -9 -10  211.89    7.86
   1  -9 -10  228.98    8.17
   1  -9 -10  234.66    7.97
  -1  -9  10  222.58    9.94
  -1  -9  10  216.90    7.64
   1  -9 -10  211.20    7.95
   1  -9 -10  209.44    7.98
   1  -9  -9 1201.88   24.87
   1  -9  -9 1255.20   25.33
  -1  -9   9 1270.29   29.72
   1  -9  -9 1234.90   26.02
   1  -9  -9 1215.97   26.56
   1  -9  -9 1274.42   24.04
  -1  -9   9 1184.83   24.99
   1  -9  -9 1194.72   26.42
   1  -9  -9 1290.73   26.67
   1  -9  -9 1261.07   26.37
   1  -9  -9 1252.53   23.69
   1  -9  -9 1238.27   24.31
  -1  -9   8   17.57    1.89
   1  -9  -8   16.69    1.69
   1  -9  -8   15.97    2.24
   1  -9  -8   20.79    2.44
  -1  -9   8   18.65    2.98
   1  -9  -8   16.62    1.60
   1  -9  -8   17.34    2.31
   1  -9  -8   16.91    1.64
   1  -9  -8   16.53    1.81
   1  -9  -8   19.30    2.10
  -1  -9   7  211.64    6.69
   1  -9  -7  233.14    8.76
   1  -9  -7  240.89    6.39
   1  -9  -7  241.75    6.27
  -1  -9   7  249.67   10.36
   1  -9  -7  245.97    8.58
   1  -9  -7  248.69    7.87
   1  -9  -7  245.51    6.91
   1  -9  -7  226.66    8.72
   1  -9  -7  235.10    7.11
   1  -9  -6  188.16    4.96
   1  -9  -6  176.70    7.29
  -1  -9   6  178.44    8.67
   1  -9  -6  188.06    5.06
   1  -9  -6  176.16    7.58
  -1  -9   6  175.80    5.46
   1  -9  -6  188.97    6.69
   1  -9  -6  190.96    5.50
   1  -9  -6  176.81    7.63
   1  -9  -6  175.19    6.14
   1  -9  -5  869.16   15.70
   1  -9  -5  840.28   20.10
   1  -9  -5  849.11   15.78
  -1  -9   5  796.27   16.28
   1  -9  -5  854.30   20.73
   1  -9  -5  903.36   19.03
   1  -9  -5  869.71   18.41
   1  -9  -5  855.98   20.77
   1  -9  -5  837.80   16.24
   1  -9  -4   91.74    4.54
   1  -9  -4   82.68    2.46
   1  -9  -4   84.97    2.44
  -1  -9   4   78.11    2.75
   1  -9  -4   92.67    5.42
  -1  -9   4   83.73    4.56
   1  -9  -4   91.64    5.16
   1  -9  -4   81.23    5.12
   1  -9  -4   81.17    2.69
   1  -9  -3   53.40    3.52
  -1  -9   3   57.62    3.61
   1  -9  -3   60.78    4.41
   1  -9  -3   57.11    4.11
   1  -9  -3   52.38    4.12
   1  -9  -2  262.75    9.94
   1  -9  -2  273.36    8.71
  -1  -9   2  268.31    8.30
  -1  -9   2  256.26   10.38
   1  -9  -2  269.93    9.75
   1  -9  -2  281.17   10.24
   1  -9  -1  260.42    9.94
   1  -9  -1  268.72    8.69
  -1  -9   1  263.63    7.97
  -1  -9   1  246.39   10.09
   1  -9  -1  260.59    9.67
   1  -9  -1  266.47   10.05
   1  -9   0  168.44    7.77
   1  -9   0  163.68    6.58
  -1  -9   0  149.46    7.59
   1  -9   0  157.25    7.55
  -1  -9   0  159.14    5.68
   1  -9   0  160.21    7.38
  -1  -9  -1   29.03    2.20
  -1  -9  -1   22.53    2.97
   1  -9   1   28.02    3.10
   1  -9   1   22.44    2.93
  -1  -9  -2  378.37    9.20
   1  -9   2  359.64   12.04
   1  -9   2  359.06   12.38
   1  -9   3   39.05    3.88
  -1  -9  -3   42.52    2.42
  -1  -9  -3   38.87    1.58
  -1  -9  -3   42.37    1.51
  -1  -9  -3   45.00    1.54
   1  -9   3   39.40    3.73
  -1  -9  -3   39.00    1.62
  -1  -9  -3   47.05    4.09
  -1  -9  -4  153.64    4.71
  -1  -9  -4  139.51    7.07
  -1  -9  -4  151.77    3.87
  -1  -9  -4  151.77    3.84
  -1  -9  -4  145.20    4.13
  -1  -9  -4  142.15    4.02
   1  -9   4  136.23    7.16
   1  -9   5    2.04    1.32
  -1  -9  -5    2.23    0.57
  -1  -9  -5    3.33    0.70
  -1  -9  -5    2.83    0.71
  -1  -9  -5    3.23    0.76
  -1  -9  -5    1.24    0.60
  -1  -9  -5    3.48    1.44
  -1  -9  -6   48.13    2.53
  -1  -9  -6   46.94    2.35
  -1  -9  -6   50.74    4.17
  -1  -9  -6   52.54    2.71
  -1  -9  -6   49.72    3.52
  -1  -9  -6   46.48    2.35
  -1  -9  -6   49.43    2.22
  -1  -9  -7  170.05    5.64
  -1  -9  -7  188.37    7.01
  -1  -9  -7  183.40    5.95
  -1  -9  -7  183.43    5.59
  -1  -9  -7  175.60    7.87
  -1  -9  -7  183.00    5.56
  -1  -9  -7  183.59    4.66
  -1  -9  -8  202.19    6.49
  -1  -9  -8  206.53    6.33
  -1  -9  -8  196.00    8.34
  -1  -9  -8  220.74    7.45
  -1  -9  -8  204.25    6.32
  -1  -9  -8  202.24    4.78
  -1  -9  -8  196.77    6.61
  -1  -9  -8  194.08    4.76
  -1  -9  -9    4.05    1.15
  -1  -9  -9    4.00    1.20
  -1  -9  -9    3.50    1.09
   1  -9   9    2.89    1.59
  -1  -9  -9    4.22    0.60
  -1  -9  -9    4.83    1.62
  -1  -9  -9    4.30    0.64
  -1  -9  -9    4.84    1.19
  -1  -9  -9    3.48    1.15
   1  -9  10  262.49   10.87
  -1  -9 -10  263.87    9.80
  -1  -9 -10  270.31    5.62
  -1  -9 -10  261.42    8.63
  -1  -9 -10  263.46    8.37
  -1  -9 -10  266.55    5.62
  -1  -9 -10  279.72    8.31
  -1  -9 -10  265.27    8.28
  -1  -9 -10  272.93    8.45
  -1  -9 -11  127.63    5.63
  -1  -9 -11  117.34    5.44
  -1  -9 -11  125.57    5.02
   1  -9  11  109.78    6.87
  -1  -9 -11  118.62    6.21
  -1  -9 -11  116.44    3.03
  -1  -9 -11  120.31    5.42
  -1  -9 -11  126.77    5.86
  -1  -9 -11  112.79    5.15
  -1  -9 -11  116.42    2.99
  -1  -9 -12  435.27   10.61
  -1  -9 -12  437.93   12.21
  -1  -9 -12  409.72   12.26
  -1  -9 -12  404.69    8.03
  -1  -9 -12  422.83    8.16
  -1  -9 -12  397.65   10.79
   1  -9  12  433.66   14.69
  -1  -9 -12  414.38   10.91
  -1  -9 -12  433.12   12.94
  -1  -9 -12  430.76   11.97
  -1  -9 -13  172.88    7.52
  -1  -9 -13  162.28    4.03
  -1  -9 -13  177.06    7.18
   1  -9  13  187.28    9.14
  -1  -9 -13  174.66    7.30
  -1  -9 -13  166.71    5.81
  -1  -9 -13  166.17    7.39
  -1  -9 -13  159.06    5.75
  -1  -9 -14  216.30    6.56
   1  -9  14  227.19   10.34
  -1  -9 -14  232.24    8.94
  -1  -9 -14  228.80    8.66
   1  -9  14  228.49   10.40
  -1  -9 -14  230.61    9.16
  -1  -9 -14  211.56    8.52
  -1  -9 -14  223.84    6.58
   1  -9  15   18.62    3.24
  -1  -9 -15   15.80    2.58
   1  -9  15   17.33    3.16
  -1  -9 -15   16.79    2.42
  -1  -9 -15   15.15    2.53
  -1  -9 -15   17.78    2.66
  -1  -9 -16  470.12   14.05
   1  -9  16  455.07   15.73
  -1  -9 -16  431.28   12.92
  -1  -9 -16  449.39   14.35
   1  -9  16  438.60   15.37
  -1  -9 -16  428.01   13.90
   1  -9  17   21.69    3.46
  -1  -9 -17   21.74    3.14
  -1  -9 -17   23.61    2.77
   1  -9  17   20.72    3.50
  -1  -9 -17   24.96    3.28
   1  -9  18  170.02    9.26
   1  -9  18  178.91    9.30
  -1  -9 -18  185.60    8.87
  -1  -9 -18  174.74    8.83
  -1  -9 -18  173.00    7.27
  -1  -9 -19  110.68    7.29
   1  -9  19  133.12    8.00
  -1  -9 -19  121.69    7.38
   1  -9  19  106.07    7.44
   1  -9  19  124.35    7.80
  -1  -9 -20  257.74   11.64
   1  -9  20  265.25   11.72
  -1  -9 -20  273.73   11.68
   1  -9  20  282.14   12.33
   1  -9  20  274.10   11.87
  -1  -9 -21   96.21    7.20
   1  -9  21  117.66    7.58
  -1  -9 -21  105.80    7.29
   1  -9  21  106.30    7.28
   1  -9  21   95.94    7.20
  -1  -9 -22   45.81    5.10
   1  -9  22   41.25    4.62
   1  -9  22   31.16    4.26
   1  -9  22   33.84    4.55
   1  -8 -23   86.90    7.14
  -1  -8  23   96.24    6.67
   1  -8 -22   80.92    6.73
  -1  -8  22   78.32    5.97
   1  -8 -21   69.88    5.63
   1  -8 -21   63.96    4.80
  -1  -8  21   64.67    5.44
  -1  -8  20    4.45    1.97
   1  -8 -20    1.57    1.35
   1  -8 -20    3.77    1.70
  -1  -8  19   17.97    3.11
   1  -8 -19   15.27    2.72
   1  -8 -19   16.07    2.40
  -1  -8  18   63.92    5.31
   1  -8 -18   73.72    5.36
   1  -8 -18   68.30    4.61
  -1  -8  18   71.59    5.69
  -1  -8  17  232.88   10.21
  -1  -8  17  252.94   10.50
   1  -8 -17  244.83    9.84
   1  -8 -17  219.56    8.57
   1  -8 -16   82.83    5.40
  -1  -8  16   78.51    5.52
   1  -8 -16   73.21    4.57
   1  -8 -16   69.35    5.14
  -1  -8  16   71.20    5.49
   1  -8 -16   75.14    3.07
   1  -8 -16   76.21    3.58
   1  -8 -15   18.48    1.93
  -1  -8  15   21.31    3.09
   1  -8 -15   18.34    2.74
  -1  -8  15   13.57    2.62
   1  -8 -15   17.94    2.62
   1  -8 -15   19.73    1.70
   1  -8 -15   18.09    2.34
   1  -8 -14   34.26    2.35
   1  -8 -14   37.55    2.36
  -1  -8  14   35.14    3.66
   1  -8 -14   39.05    3.52
   1  -8 -14   33.24    2.64
   1  -8 -14   39.78    3.24
   1  -8 -14   41.64    2.82
   1  -8 -14   37.17    2.64
   1  -8 -14   33.85    3.44
   1  -8 -14   34.03    1.75
  -1  -8  14   42.04    4.16
   1  -8 -13  709.78   15.08
   1  -8 -13  699.01   13.55
   1  -8 -13  726.46   17.50
   1  -8 -13  679.36   16.36
   1  -8 -13  685.34   16.91
   1  -8 -13  717.20   15.31
  -1  -8  13  708.85   19.50
   1  -8 -13  717.38   16.01
   1  -8 -13  703.59   15.82
   1  -8 -13  682.90   17.68
   1  -8 -13  668.64   15.88
  -1  -8  13  706.12   18.15
   1  -8 -12   87.10    4.77
   1  -8 -12   84.70    4.67
  -1  -8  12   93.54    5.25
   1  -8 -12   87.05    4.46
   1  -8 -12   93.78    4.69
  -1  -8  12   93.23    6.08
   1  -8 -12   86.04    4.04
   1  -8 -12   94.56    5.15
   1  -8 -12   87.58    3.18
   1  -8 -12   94.09    4.55
   1  -8 -12   89.79    4.42
   1  -8 -12   92.01    4.43
   1  -8 -11   92.71    4.64
   1  -8 -11   96.20    4.37
  -1  -8  11   98.38    6.16
   1  -8 -11   99.55    5.12
   1  -8 -11  101.23    4.64
   1  -8 -11   92.97    4.66
  -1  -8  11   93.74    5.06
   1  -8 -11   97.70    4.66
   1  -8 -11   94.15    4.65
   1  -8 -11   94.08    4.64
   1  -8 -11   94.71    3.44
   1  -8 -10  568.72   14.34
   1  -8 -10  587.58   12.22
   1  -8 -10  586.36   14.01
  -1  -8  10  570.12   16.79
   1  -8 -10  570.91   13.80
   1  -8 -10  560.53   14.32
   1  -8 -10  585.86   13.57
   1  -8 -10  575.14   14.38
   1  -8 -10  581.10   14.22
   1  -8 -10  576.71   14.39
  -1  -8  10  555.66   14.35
   1  -8 -10  571.13   13.81
   1  -8  -9  196.83    7.33
   1  -8  -9  202.88    5.84
   1  -8  -9  197.92    6.84
   1  -8  -9  208.12    7.05
  -1  -8   9  183.01    8.64
   1  -8  -9  194.65    6.86
   1  -8  -9  198.58    6.31
   1  -8  -9  203.11    7.38
   1  -8  -9  200.97    7.23
   1  -8  -9  191.30    7.33
  -1  -8   9  186.63    6.87
   1  -8  -9  203.93    6.60
   1  -8  -8  871.13   20.19
   1  -8  -8  902.14   17.98
   1  -8  -8  925.49   19.37
  -1  -8   8  873.98   22.44
   1  -8  -8  907.74   19.73
   1  -8  -8  877.69   18.88
   1  -8  -8  910.05   18.09
   1  -8  -8  921.89   20.33
   1  -8  -8  919.52   20.18
   1  -8  -8  878.82   20.28
  -1  -8   8  855.48   18.90
   1  -8  -8  887.02   18.28
   1  -8  -7  830.09   19.34
   1  -8  -7  857.46   17.24
   1  -8  -7  854.85   18.28
   1  -8  -7  820.91   18.83
  -1  -8   7  800.98   21.11
   1  -8  -7  842.73   17.48
   1  -8  -7  846.28   16.62
   1  -8  -7  843.08   19.27
   1  -8  -7  835.30   19.09
   1  -8  -7  808.03   19.22
  -1  -8   7  796.83   17.43
   1  -8  -7  839.20   16.87
  -1  -8   6 1718.41   33.22
   1  -8  -6 1661.33   33.07
   1  -8  -6 1694.77   33.27
   1  -8  -6 1618.04   33.29
   1  -8  -6 1666.75   30.99
   1  -8  -6 1691.27   30.50
   1  -8  -6 1636.29   32.77
  -1  -8   6 1650.31   35.42
   1  -8  -6 1692.82   29.64
   1  -8  -6 1640.65   29.78
  -1  -8   6 1541.68   30.34
   1  -8  -6 1665.88   31.79
   1  -8  -6 1639.09   33.40
   1  -8  -5  414.23   11.88
   1  -8  -5  405.00    8.63
  -1  -8   5  426.76   11.54
   1  -8  -5  408.79    8.77
   1  -8  -5  416.24   10.39
  -1  -8   5  383.16   12.87
   1  -8  -5  398.37   11.50
  -1  -8   5  382.75    9.22
   1  -8  -5  402.35   10.74
   1  -8  -5  403.36   11.97
   1  -8  -5  411.22   11.75
   1  -8  -5  410.99   12.09
   1  -8  -5  415.97    9.30
   1  -8  -4  390.75    8.16
  -1  -8   4  374.52    8.61
   1  -8  -4  404.20   11.72
   1  -8  -4  393.46    8.06
   1  -8  -4  394.41   10.31
   1  -8  -4  411.48   10.70
   1  -8  -4  387.59   11.34
   1  -8  -4  405.99   11.97
   1  -8  -4  402.54   11.82
   1  -8  -4  410.03   12.03
  -1  -8   4  397.09   10.94
   1  -8  -3 1097.88   23.57
   1  -8  -3 1107.99   23.75
   1  -8  -3 1087.69   21.97
   1  -8  -3 1091.52   22.12
   1  -8  -3 1060.41   23.19
   1  -8  -3 1063.45   23.83
   1  -8  -3 1048.49   18.45
  -1  -8   3 1004.98   19.01
   1  -8  -3 1080.81   23.92
   1  -8  -3 1053.59   18.51
  -1  -8   3 1051.37   22.01
  -1  -8   3 1022.23   19.02
   1  -8  -2 1841.06   33.73
   1  -8  -2 1767.18   29.33
   1  -8  -2 1756.58   29.39
   1  -8  -2 1783.55   35.60
  -1  -8   2 1661.04   29.74
  -1  -8   2 1666.70   29.78
  -1  -8   2 1820.13   33.24
   1  -8  -2 1822.49   33.73
   1  -8  -2 1828.21   35.18
   1  -8  -2 1761.07   35.59
  -1  -8   2 1700.85   36.32
   1  -8  -1  450.37   13.08
   1  -8  -1  450.21   13.05
   1  -8  -1  466.78   11.72
  -1  -8   1  459.37   13.67
  -1  -8   1  455.82   10.86
   1  -8  -1  460.95   11.77
   1  -8  -1  464.63   12.78
  -1  -8   1  402.35    7.97
  -1  -8   1  409.86    7.97
   1  -8   0   98.82    5.52
   1  -8   0  110.03    5.02
  -1  -8   0   87.71    2.33
  -1  -8   0  103.12    5.79
   1  -8   0  108.36    5.55
  -1  -8   0   94.93    2.35
  -1  -8   0  100.72    4.11
   1  -8   1 1029.66   23.19
   1  -8   1  944.26   17.31
  -1  -8  -1 1050.14   19.99
   1  -8   1 1049.17   23.82
  -1  -8  -1  988.16   17.44
   1  -8   1 1071.86   22.11
  -1  -8  -1 1013.06   23.59
  -1  -8  -1 1081.19   22.80
  -1  -8  -1 1008.54   17.36
  -1  -8  -1 1034.11   17.36
   1  -8   2 2215.82   38.22
  -1  -8  -2 2298.70   37.97
   1  -8   2 2329.39   42.98
  -1  -8  -2 2305.12   40.09
  -1  -8  -2 2290.43   37.99
   1  -8   2 2260.00   44.24
  -1  -8  -2 2276.84   44.54
   1  -8   2 2283.26   44.78
  -1  -8  -2 2128.43   38.18
  -1  -8  -2 2388.18   43.24
   1  -8   3 1448.89   31.06
  -1  -8  -3 1470.23   26.64
  -1  -8  -3 1495.04   29.68
  -1  -8  -3 1469.12   25.38
  -1  -8  -3 1424.86   25.69
  -1  -8  -3 1401.38   30.82
  -1  -8  -3 1473.96   25.42
  -1  -8  -4  234.89    8.99
  -1  -8  -4  245.42    5.79
  -1  -8  -4  245.20    8.23
  -1  -8  -4  246.56    6.11
  -1  -8  -4  247.71    5.83
  -1  -8  -4  239.91    6.05
   1  -8   4  231.84    9.09
  -1  -8  -5 1246.63   23.09
  -1  -8  -5 1252.53   23.47
  -1  -8  -5 1260.45   23.15
  -1  -8  -5 1277.07   22.70
  -1  -8  -5 1281.22   26.04
  -1  -8  -5 1240.90   27.47
  -1  -8  -6 1146.41   21.78
  -1  -8  -6 1150.79   22.09
  -1  -8  -6 1132.99   21.77
  -1  -8  -6 1163.16   20.54
  -1  -8  -6 1146.55   23.79
  -1  -8  -6 1097.32   25.26
  -1  -8  -7 1424.21   27.40
  -1  -8  -7 1412.15   27.06
  -1  -8  -7 1434.26   24.76
  -1  -8  -7 1386.44   26.82
  -1  -8  -7 1425.82   26.91
  -1  -8  -7 1377.90   29.86
  -1  -8  -7 1465.94   28.26
  -1  -8  -8  268.22    8.01
  -1  -8  -8  258.06    7.70
  -1  -8  -8  251.56    5.45
  -1  -8  -8  257.89    7.59
   1  -8   8  248.69    9.83
  -1  -8  -8  253.04    5.49
  -1  -8  -8  272.70    8.06
  -1  -8  -8  254.96    9.17
  -1  -8  -8  252.64    7.55
  -1  -8  -9  794.32   17.71
  -1  -8  -9  812.79   14.46
  -1  -8  -9  797.49   14.46
  -1  -8  -9  835.83   17.50
   1  -8   9  792.85   20.82
  -1  -8  -9  767.66   19.15
  -1  -8  -9  821.96   17.84
  -1  -8  -9  798.52   18.14
  -1  -8  -9  826.39   17.80
  -1  -8 -10 1252.93   25.45
  -1  -8 -10 1232.73   25.86
  -1  -8 -10 1214.13   21.36
   1  -8  10 1189.70   28.29
  -1  -8 -10 1180.76   26.57
  -1  -8 -10 1248.11   21.46
  -1  -8 -10 1266.30   24.33
  -1  -8 -10 1237.25   25.43
  -1  -8 -10 1217.92   25.25
  -1  -8 -11  140.30    6.06
  -1  -8 -11  137.39    5.23
  -1  -8 -11  140.65    6.41
  -1  -8 -11  139.07    5.97
  -1  -8 -11  137.48    3.49
  -1  -8 -11  142.01    6.05
  -1  -8 -11  126.44    4.81
   1  -8  11  135.81    7.32
  -1  -8 -11  146.56    3.64
  -1  -8 -11  127.99    6.03
  -1  -8 -12  440.64   10.05
  -1  -8 -12  394.69   10.08
  -1  -8 -12  418.09   12.52
  -1  -8 -12  396.14   10.11
  -1  -8 -12  415.08   12.25
  -1  -8 -12  420.16    8.53
  -1  -8 -12  419.88   12.07
   1  -8  12  425.35   14.03
  -1  -8 -12  409.98   12.13
  -1  -8 -12  419.11    8.35
  -1  -8 -13  437.36    9.88
  -1  -8 -13  422.72   10.07
  -1  -8 -13  424.93   13.12
  -1  -8 -13  416.45   10.06
  -1  -8 -13  443.98   12.59
  -1  -8 -13  438.48    9.05
  -1  -8 -13  422.11   12.64
   1  -8  13  408.18   14.17
  -1  -8 -13  447.64   13.07
  -1  -8 -13  445.82    8.88
  -1  -8 -14  651.73   12.92
   1  -8  14  633.94   18.60
  -1  -8 -14  645.66   12.51
  -1  -8 -14  611.04   12.97
  -1  -8 -14  620.97   16.19
  -1  -8 -14  632.44   13.02
  -1  -8 -14  649.46   12.73
  -1  -8 -14  641.01   16.92
  -1  -8 -14  629.35   17.38
  -1  -8 -14  663.31   17.38
   1  -8  15  240.54   10.27
   1  -8  15  217.83    9.93
  -1  -8 -15  219.72    5.33
  -1  -8 -15  226.11    9.08
  -1  -8 -15  229.81    8.34
  -1  -8 -15  219.89    5.88
  -1  -8 -15  233.51    9.54
  -1  -8 -15  223.50    9.26
  -1  -8 -16  218.15    9.43
  -1  -8 -16  191.11    8.58
  -1  -8 -16  205.47    7.78
  -1  -8 -16  208.33    9.07
  -1  -8 -16  200.34    5.75
   1  -8  16  197.81    9.32
   1  -8  16  209.58    9.77
  -1  -8 -17  117.01    7.07
   1  -8  17  121.62    7.44
  -1  -8 -17  108.65    5.46
   1  -8  17  120.92    7.21
  -1  -8 -17  117.87    6.95
  -1  -8 -18  226.84   10.03
  -1  -8 -18  202.99    9.80
   1  -8  18  199.39    9.78
   1  -8  18  207.63    9.68
  -1  -8 -18  207.91    7.82
   1  -8  19  220.46    9.98
   1  -8  19  218.03   10.04
  -1  -8 -19  212.61   10.02
   1  -8  19  217.38   10.25
  -1  -8 -19  198.96    9.96
   1  -8  20   56.97    5.13
   1  -8  20   67.19    5.56
  -1  -8 -20   70.23    5.86
   1  -8  20   62.27    5.60
  -1  -8 -20   59.72    5.60
   1  -8  21  177.66    8.99
   1  -8  21  172.41    8.92
  -1  -8 -21  172.89    9.47
   1  -8  21  178.00    9.48
  -1  -8 -21  167.49    9.48
  -1  -8 -22  163.21    9.40
   1  -8  22  171.35    8.88
   1  -8  22  179.66    9.09
   1  -8  22  159.80    9.06
   1  -8  23  174.40    8.96
   1  -8  23  168.32    8.86
  -1  -8 -23  164.37    9.66
   1  -8  23  167.89    9.34
  -1  -7  24    7.00    2.16
   1  -7 -24    4.16    2.66
  -1  -7  23  252.02   10.49
   1  -7 -23  242.73   10.12
  -1  -7  22    5.68    1.90
   1  -7 -22    7.34    2.09
  -1  -7  21  179.81    8.61
   1  -7 -21  165.89    7.93
   1  -7 -21  170.36    9.11
  -1  -7  20   22.33    3.17
  -1  -7  20   13.53    3.18
   1  -7 -20   20.74    3.27
   1  -7 -20   18.62    2.74
  -1  -7  19  567.14   16.98
   1  -7 -19  594.44   17.87
  -1  -7  19  608.40   18.74
   1  -7 -19  581.41   16.19
  -1  -7  18   60.45    4.83
   1  -7 -18   58.95    4.89
   1  -7 -18   62.74    4.44
  -1  -7  18   58.31    5.28
  -1  -7  17  388.34   13.86
  -1  -7  17  383.99   13.14
   1  -7 -17  420.08   13.63
   1  -7 -17  370.33   11.86
   1  -7 -17  404.91    8.93
   1  -7 -16  171.26    7.27
   1  -7 -16  164.03    8.09
   1  -7 -16  175.90    8.12
  -1  -7  16  176.11    8.29
   1  -7 -16  180.06    4.46
   1  -7 -16  179.73    5.40
  -1  -7  16  176.66    8.60
   1  -7 -15  903.43   22.60
   1  -7 -15  934.60   17.45
  -1  -7  15  941.56   23.24
   1  -7 -15  934.55   17.41
   1  -7 -15  911.73   21.23
  -1  -7  15  913.82   22.99
   1  -7 -15  951.35   17.53
   1  -7 -15  939.57   22.53
   1  -7 -15  916.00   18.66
   1  -7 -15  943.79   18.63
   1  -7 -15  891.85   18.64
   1  -7 -14    2.85    0.95
   1  -7 -14    2.70    0.78
   1  -7 -14    3.05    1.02
   1  -7 -14    1.81    1.39
   1  -7 -14    3.34    0.97
  -1  -7  14    1.91    1.62
   1  -7 -14    2.18    1.44
  -1  -7  14    5.13    1.74
   1  -7 -14    3.13    0.80
   1  -7 -14    3.13    0.77
   1  -7 -14    2.07    1.10
   1  -7 -14    3.09    1.28
  -1  -7  13  549.00   16.02
   1  -7 -13  553.66   12.00
   1  -7 -13  572.39   14.04
  -1  -7  13  536.08   15.47
   1  -7 -13  575.85   13.02
   1  -7 -13  564.96   11.95
   1  -7 -13  553.75   11.37
   1  -7 -13  543.14   14.29
   1  -7 -13  552.00   12.77
   1  -7 -13  558.41   15.06
   1  -7 -13  526.28   14.99
   1  -7 -13  541.90   12.86
  -1  -7  12    6.91    1.84
   1  -7 -12    7.44    1.18
   1  -7 -12    8.66    1.57
   1  -7 -12    6.57    1.26
  -1  -7  12   12.61    2.11
   1  -7 -12    4.47    1.43
   1  -7 -12    8.83    1.07
   1  -7 -12    6.69    1.50
   1  -7 -12    7.37    1.61
   1  -7 -12    9.45    1.78
   1  -7 -12    8.05    1.39
   1  -7 -12    6.45    1.24
   1  -7 -11 1183.62   22.81
  -1  -7  11 1143.36   26.69
   1  -7 -11 1164.86   24.13
   1  -7 -11 1145.57   23.63
  -1  -7  11 1128.05   25.18
   1  -7 -11 1122.36   24.97
   1  -7 -11 1187.41   21.71
   1  -7 -11 1179.59   23.60
   1  -7 -11 1152.64   24.52
   1  -7 -11 1190.37   24.24
   1  -7 -11 1192.82   23.75
   1  -7 -11 1189.58   24.75
   1  -7 -10  269.24    7.68
  -1  -7  10  264.35   10.09
   1  -7 -10  270.20    8.77
   1  -7 -10  265.52    8.29
  -1  -7  10  251.59    8.67
   1  -7 -10  268.67    8.19
   1  -7 -10  278.33    8.19
   1  -7 -10  265.36    8.08
   1  -7 -10  273.41    6.79
   1  -7 -10  268.96    8.37
   1  -7 -10  255.71    8.10
   1  -7  -9  621.07   15.04
   1  -7  -9  672.26   14.71
  -1  -7   9  611.96   15.36
   1  -7  -9  627.96   14.45
  -1  -7   9  626.02   17.28
   1  -7  -9  653.25   15.00
   1  -7  -9  657.40   14.97
   1  -7  -9  655.15   15.06
   1  -7  -9  655.77   13.42
   1  -7  -9  692.02   15.40
   1  -7  -9  648.79   15.37
   1  -7  -9  653.06   15.25
   1  -7  -8  120.37    5.22
   1  -7  -8  127.07    4.65
  -1  -7   8  112.82    4.95
   1  -7  -8  117.64    4.83
  -1  -7   8  113.22    6.24
   1  -7  -8  126.35    5.10
   1  -7  -8  123.35    4.76
   1  -7  -8  121.61    5.17
   1  -7  -8  123.12    4.23
   1  -7  -8  119.73    5.21
   1  -7  -8  114.92    4.93
   1  -7  -8  121.23    5.27
   1  -7  -7  959.05   20.71
  -1  -7   7  919.04   21.10
   1  -7  -7  973.01   19.92
  -1  -7   7  882.44   19.43
   1  -7  -7  921.21   19.86
  -1  -7   7  927.32   22.54
   1  -7  -7  968.63   18.75
   1  -7  -7  971.48   20.78
   1  -7  -7  950.20   20.49
   1  -7  -7  967.59   20.67
   1  -7  -7  980.17   18.79
   1  -7  -7  928.65   18.85
   1  -7  -6   36.53    2.09
   1  -7  -6   45.45    3.21
  -1  -7   6   39.00    3.04
   1  -7  -6   44.00    2.84
   1  -7  -6   42.83    2.49
  -1  -7   6   39.93    3.52
   1  -7  -6   38.26    2.75
  -1  -7   6   39.97    2.51
   1  -7  -6   45.09    3.18
   1  -7  -6   41.67    3.06
   1  -7  -6   48.68    3.26
   1  -7  -6   40.93    2.26
  -1  -7   6   37.43    2.45
   1  -7  -5  368.12    8.11
  -1  -7   5  375.16   10.31
   1  -7  -5  375.31   10.61
   1  -7  -5  356.94   10.54
   1  -7  -5  368.19   10.44
  -1  -7   5  353.98    8.72
   1  -7  -5  370.59    9.70
  -1  -7   5  356.83    8.74
   1  -7  -5  348.90   10.47
  -1  -7   5  338.39   11.39
   1  -7  -5  359.24   10.03
   1  -7  -5  367.62    9.23
   1  -7  -5  363.31    8.21
   1  -7  -4  331.52    9.74
   1  -7  -4  315.51    6.90
   1  -7  -4  329.61    9.79
   1  -7  -4  315.01    9.77
  -1  -7   4  319.15    9.10
   1  -7  -4  305.49    6.97
   1  -7  -4  317.11    8.48
   1  -7  -4  320.74    8.83
   1  -7  -4  304.14    9.61
  -1  -7   4  307.08    7.46
  -1  -7   4  299.31    7.43
   1  -7  -4  311.39    9.29
   1  -7  -3  317.04    9.65
   1  -7  -3  308.20    6.53
  -1  -7   3  303.46    8.68
   1  -7  -3  318.11    9.73
  -1  -7   3  325.89   10.00
   1  -7  -3  310.17    6.61
   1  -7  -3  302.54    9.72
   1  -7  -3  319.76    8.61
   1  -7  -3  316.88    8.76
  -1  -7   3  292.19    6.99
  -1  -7   3  301.08    6.99
   1  -7  -3  298.55    9.64
   1  -7  -3  317.59    9.41
  -1  -7   2  226.24    6.87
   1  -7  -2  231.97    8.01
   1  -7  -2  227.99    4.87
   1  -7  -2  227.66    8.12
  -1  -7   2  229.63    8.01
  -1  -7   2  215.50    5.25
   1  -7  -2  217.47    4.88
  -1  -7   2  214.00    5.21
   1  -7  -2  229.23    8.17
   1  -7  -2  220.45    8.07
   1  -7  -2  224.23    7.11
   1  -7  -2  233.19    7.23
   1  -7  -2  229.52    7.84
  -1  -7   1  216.21    6.37
   1  -7  -1  204.80    7.58
   1  -7  -1  199.34    7.60
   1  -7  -1  209.11    6.89
  -1  -7   1  216.07    7.65
  -1  -7   1  205.42    8.04
   1  -7  -1  201.64    4.42
   1  -7  -1  205.57    7.79
   1  -7  -1  202.06    7.40
  -1  -7   1  197.96    4.63
  -1  -7   1  199.60    4.63
   1  -7  -1  209.82    4.48
   1  -7  -1  201.53    7.73
   1  -7  -1  203.45    6.86
   1  -7   0   17.61    1.93
  -1  -7   0   18.02    1.61
   1  -7   0   15.91    2.25
   1  -7   0   16.50    2.12
  -1  -7   0   19.97    2.19
   1  -7   0   15.89    2.12
  -1  -7   0   17.44    2.25
   1  -7   0   18.17    0.99
   1  -7   0   16.30    2.05
   1  -7   0   15.97    2.19
   1  -7   0   17.69    0.98
  -1  -7   0   17.17    0.97
   1  -7   0   16.89    1.95
  -1  -7   0   16.95    0.96
   1  -7   1  377.03   10.21
   1  -7   1  338.98   10.59
  -1  -7  -1  342.17    8.39
   1  -7   1  361.82   10.95
  -1  -7  -1  360.77   10.34
   1  -7   1  350.68   10.12
  -1  -7  -1  363.31    7.04
   1  -7   1  345.27   10.92
  -1  -7  -1  342.37   10.90
   1  -7   1  344.95   10.62
  -1  -7  -1  358.32    7.00
   1  -7   1  347.22    7.16
   1  -7   1  339.85    7.09
   1  -7   2  234.95    8.40
   1  -7   2  241.68    8.62
  -1  -7  -2  256.08    8.07
  -1  -7  -2  237.85    6.15
   1  -7   2  255.11    8.25
   1  -7   2  218.75    8.44
  -1  -7  -2  239.56    5.30
  -1  -7  -2  232.25    8.52
  -1  -7  -2  239.86    5.28
   1  -7   2  234.31    5.54
   1  -7   2  226.71    8.32
   1  -7   2  237.38    7.88
   1  -7   3  128.61    6.10
   1  -7   3  142.06    4.14
   1  -7   3  138.58    5.87
  -1  -7  -3  137.33    4.05
  -1  -7  -3  136.34    3.77
  -1  -7  -3  140.63    3.80
  -1  -7  -3  140.74    4.02
  -1  -7  -3  130.33    6.09
  -1  -7  -3  138.28    5.63
  -1  -7  -4  354.52    9.74
  -1  -7  -4  342.70    7.95
   1  -7   4  332.85    8.07
  -1  -7  -4  344.32    7.69
  -1  -7  -4  343.70    7.70
  -1  -7  -4  330.58   10.49
   1  -7   4  325.25   10.65
  -1  -7  -4  340.77    7.38
   1  -7   4  358.86   10.38
   1  -7   5   74.83    3.36
  -1  -7  -5   79.61    3.14
  -1  -7  -5   81.10    3.18
  -1  -7  -5   79.36    3.30
  -1  -7  -5   81.47    2.56
   1  -7   5   84.49    4.63
  -1  -7  -5   81.18    4.01
  -1  -7  -5   79.64    4.56
  -1  -7  -6  154.85    5.19
  -1  -7  -6  162.05    5.75
  -1  -7  -6  147.86    4.95
   1  -7   6  159.09    5.45
  -1  -7  -6  148.05    6.37
  -1  -7  -6  153.97    3.72
  -1  -7  -6  153.24    5.00
  -1  -7  -7   95.51    4.05
  -1  -7  -7  101.10    2.62
  -1  -7  -7   93.82    2.57
  -1  -7  -7   97.93    4.13
  -1  -7  -7  101.00    4.31
  -1  -7  -7   97.57    4.17
  -1  -7  -8  410.38   11.42
  -1  -7  -8  415.76    7.92
  -1  -7  -8  421.37   10.72
  -1  -7  -8  423.68   10.35
   1  -7   8  406.41   12.75
  -1  -7  -8  417.93    7.90
  -1  -7  -8  407.61   10.54
  -1  -7  -8  406.25   10.59
  -1  -7  -9   97.18    2.63
  -1  -7  -9  101.94    4.61
  -1  -7  -9   97.66    4.58
   1  -7   9   88.49    5.42
  -1  -7  -9   87.99    4.39
  -1  -7  -9   97.13    3.95
  -1  -7  -9   96.89    4.82
  -1  -7  -9   94.94    2.58
  -1  -7 -10  101.98    3.91
  -1  -7 -10  100.05    2.83
  -1  -7 -10   95.93    2.73
  -1  -7 -10   89.86    4.61
  -1  -7 -10  101.35    4.88
  -1  -7 -10   92.73    4.74
  -1  -7 -10   91.59    4.88
  -1  -7 -10  101.80    4.93
   1  -7  10   90.95    5.63
  -1  -7 -11   79.57    3.28
  -1  -7 -11   75.70    4.54
  -1  -7 -11   82.48    4.41
   1  -7  11   81.48    5.34
  -1  -7 -11   77.71    4.46
  -1  -7 -11   79.88    2.67
  -1  -7 -11   80.17    2.58
  -1  -7 -11   87.98    4.92
  -1  -7 -11   84.85    4.63
  -1  -7 -12 1084.34   19.28
  -1  -7 -12 1094.28   20.01
  -1  -7 -12 1052.37   20.23
  -1  -7 -12 1069.72   23.79
  -1  -7 -12 1043.11   23.98
  -1  -7 -12 1047.16   22.68
  -1  -7 -12 1055.09   19.43
  -1  -7 -12 1057.52   23.52
  -1  -7 -12  999.63   20.14
   1  -7  12 1060.34   25.29
  -1  -7 -13  113.27    3.52
  -1  -7 -13  118.98    5.37
  -1  -7 -13  104.75    3.54
  -1  -7 -13  108.45    5.77
  -1  -7 -13  108.74    3.59
  -1  -7 -13  114.82    3.61
  -1  -7 -13  110.79    3.67
   1  -7  13  104.31    6.29
  -1  -7 -13  121.68    6.34
  -1  -7 -13  110.39    5.92
  -1  -7 -14  362.54   12.03
  -1  -7 -14  390.47   12.53
  -1  -7 -14  377.17   11.97
  -1  -7 -14  356.42    7.40
   1  -7  14  362.36   12.64
  -1  -7 -14  377.92   10.61
  -1  -7 -14  371.24    8.54
  -1  -7 -14  346.65    7.40
  -1  -7 -14  364.17    8.33
  -1  -7 -15  327.29   11.40
   1  -7  15  330.75   12.14
  -1  -7 -15  342.97    9.96
  -1  -7 -15  319.34    8.18
  -1  -7 -15  343.03    8.14
  -1  -7 -15  318.92   11.56
  -1  -7 -15  323.04   11.82
   1  -7  15  330.00   11.84
  -1  -7 -16  741.33   19.69
   1  -7  16  744.32   20.34
  -1  -7 -16  737.09   20.26
  -1  -7 -16  755.71   20.12
  -1  -7 -16  759.84   17.25
  -1  -7 -16  721.03   15.51
   1  -7  16  763.97   20.14
   1  -7  17    7.55    2.31
  -1  -7 -17    7.70    2.17
   1  -7  17   11.25    2.34
  -1  -7 -17   11.01    2.47
  -1  -7 -17   12.02    1.56
   1  -7  18  306.03   11.54
   1  -7  18  332.19   11.98
  -1  -7 -18  307.56   12.32
  -1  -7 -18  306.06   12.31
   1  -7  18  335.26   12.43
  -1  -7 -18  308.38    8.70
   1  -7  19   81.39    5.95
  -1  -7 -19   70.46    5.86
  -1  -7 -19   75.92    5.99
   1  -7  19   77.25    5.63
   1  -7  19   69.76    5.36
   1  -7  20  185.86    9.31
  -1  -7 -20  171.19    9.44
  -1  -7 -20  203.55   10.11
   1  -7  20  202.38    9.17
   1  -7  20  209.80    9.30
   1  -7  21   70.41    5.73
   1  -7  21   85.32    5.82
   1  -7  21   79.78    5.70
  -1  -7 -21   73.68    6.31
  -1  -7 -21   73.49    6.34
  -1  -7 -22  357.73   14.46
   1  -7  22  374.34   13.04
   1  -7  22  370.67   12.98
   1  -7  22  333.73   13.22
   1  -7  23   26.94    3.84
  -1  -7 -23   28.06    4.32
   1  -7  23   21.91    3.28
   1  -7  23   22.54    3.25
   1  -7  24  103.40    7.03
  -1  -7 -24   96.94    7.61
   1  -6 -25   42.79    4.49
   1  -6 -25   38.99    5.19
   1  -6 -24   16.22    2.84
  -1  -6  23   63.75    4.89
   1  -6 -23   60.76    5.05
   1  -6 -22   39.36    4.07
   1  -6 -22   45.28    4.94
  -1  -6  22   48.96    4.29
   1  -6 -21    6.41    1.86
  -1  -6  21    4.65    2.44
  -1  -6  21    7.58    1.97
   1  -6 -21    7.16    2.41
   1  -6 -20  127.15    6.87
  -1  -6  20  129.90    6.92
   1  -6 -20  149.54    8.31
  -1  -6  20  145.58    8.65
   1  -6 -19   63.93    4.72
  -1  -6  19   66.56    5.77
   1  -6 -19   72.10    5.68
  -1  -6  19   77.56    5.23
  -1  -6  18   29.99    3.31
  -1  -6  18   27.27    3.68
   1  -6 -18   23.42    2.86
   1  -6 -18   24.13    3.34
  -1  -6  17  410.59   14.31
   1  -6 -17  388.28   12.30
   1  -6 -17  419.84    8.66
  -1  -6  17  388.73   12.77
   1  -6 -17  432.81   14.04
  -1  -6  16   90.67    5.56
   1  -6 -16   94.49    5.24
   1  -6 -16   88.94    3.32
  -1  -6  16   86.58    5.97
   1  -6 -16  101.18    3.41
   1  -6 -16   95.45    5.91
   1  -6 -16   84.96    5.81
   1  -6 -16   86.40    3.25
   1  -6 -15  387.72    9.14
   1  -6 -15  393.92    9.09
   1  -6 -15  378.93    9.00
   1  -6 -15  380.60   11.56
   1  -6 -15  413.02   13.12
  -1  -6  15  402.98   13.30
   1  -6 -15  386.42   12.56
   1  -6 -15  398.81    7.64
  -1  -6  15  374.96   12.26
   1  -6 -14  100.92    5.71
   1  -6 -14   96.05    4.89
   1  -6 -14   97.94    5.77
   1  -6 -14  108.82    4.05
   1  -6 -14   97.86    3.05
   1  -6 -14  106.55    5.35
   1  -6 -14  103.17    3.91
  -1  -6  14  107.03    6.13
   1  -6 -14  108.55    3.98
  -1  -6  14  108.52    5.88
   1  -6 -14  105.36    3.14
   1  -6 -13  226.50    8.49
  -1  -6  13  211.28    8.68
   1  -6 -13  217.62    7.60
  -1  -6  13  224.30    8.75
   1  -6 -13  218.59    5.50
   1  -6 -13  222.20    6.48
   1  -6 -13  220.80    5.51
   1  -6 -13  212.87    8.54
   1  -6 -13  229.81    6.48
   1  -6 -13  213.66    7.79
   1  -6 -13  217.18    6.42
   1  -6 -12  470.00   11.22
  -1  -6  12  454.04   13.73
   1  -6 -12  478.47   12.41
  -1  -6  12  462.14   13.61
   1  -6 -12  487.59   10.29
   1  -6 -12  496.48   12.99
   1  -6 -12  488.40   13.36
   1  -6 -12  488.11   10.21
   1  -6 -12  473.88   12.67
   1  -6 -12  476.34   11.17
   1  -6 -12  477.47   11.33
   1  -6 -12  496.46   13.77
   1  -6 -11  303.56    9.84
  -1  -6  11  280.40    9.68
   1  -6 -11  291.98    8.91
   1  -6 -11  300.35    8.28
  -1  -6  11  294.76   10.28
   1  -6 -11  318.88    7.53
   1  -6 -11  321.03    9.39
   1  -6 -11  300.58    8.17
   1  -6 -11  287.84    9.09
   1  -6 -11  303.55    8.27
   1  -6 -11  315.85    9.63
   1  -6 -11  299.42    7.28
   1  -6 -10   64.04    3.96
   1  -6 -10   68.61    3.48
   1  -6 -10   65.99    3.70
   1  -6 -10   80.24    4.20
   1  -6 -10   66.81    3.43
  -1  -6  10   70.66    4.19
   1  -6 -10   63.66    3.32
   1  -6 -10   70.42    3.06
  -1  -6  10   69.94    4.54
   1  -6 -10   68.16    2.85
   1  -6 -10   76.79    3.93
   1  -6  -9  697.69   15.67
  -1  -6   9  705.84   16.64
  -1  -6   9  671.04   17.75
   1  -6  -9  709.08   14.83
   1  -6  -9  742.74   15.88
   1  -6  -9  719.62   15.63
   1  -6  -9  703.07   15.95
   1  -6  -9  731.46   15.77
   1  -6  -9  720.85   16.11
   1  -6  -9  709.49   14.29
   1  -6  -8 1236.65   24.30
   1  -6  -8 1215.54   24.09
  -1  -6   8 1223.91   25.71
  -1  -6   8 1206.07   25.47
   1  -6  -8 1179.83   24.06
   1  -6  -8 1214.23   22.53
   1  -6  -8 1212.98   24.18
  -1  -6   8 1118.08   24.12
   1  -6  -8 1216.73   23.28
  -1  -6   8 1177.95   26.23
   1  -6  -8 1191.80   24.02
   1  -6  -8 1255.29   24.03
   1  -6  -8 1271.94   23.77
  -1  -6   8 1144.92   24.33
   1  -6  -7  705.32   15.99
   1  -6  -7  740.61   15.82
  -1  -6   7  752.81   17.33
  -1  -6   7  706.48   16.81
   1  -6  -7  712.06   14.49
   1  -6  -7  721.77   16.00
   1  -6  -7  697.24   15.89
  -1  -6   7  664.67   15.50
   1  -6  -7  707.34   15.17
  -1  -6   7  694.39   17.58
   1  -6  -7  719.94   15.92
   1  -6  -7  745.87   15.29
   1  -6  -7  732.11   15.01
  -1  -6   7  677.48   15.61
   1  -6  -6  814.90   16.13
   1  -6  -6  838.04   17.86
   1  -6  -6  838.31   17.30
  -1  -6   6  816.82   18.70
   1  -6  -6  786.15   16.28
   1  -6  -6  822.98   17.67
  -1  -6   6  832.61   18.19
  -1  -6   6  765.00   16.71
  -1  -6   6  816.92   19.40
   1  -6  -6  825.11   17.07
   1  -6  -6  805.40   17.77
   1  -6  -6  796.18   17.72
   1  -6  -6  805.80   16.24
  -1  -6   6  789.02   16.79
   1  -6  -5  681.45   13.30
   1  -6  -5  687.88   15.54
  -1  -6   5  678.92   15.38
   1  -6  -5  645.27   15.33
   1  -6  -5  662.43   15.35
   1  -6  -5  656.29   14.62
  -1  -6   5  642.90   13.89
  -1  -6   5  675.98   16.70
   1  -6  -5  650.79   14.67
   1  -6  -5  679.12   14.03
   1  -6  -5  658.36   15.37
   1  -6  -5  671.33   13.46
  -1  -6   5  632.38   13.85
  -1  -6   4 1973.93   36.51
   1  -6  -4 1987.75   37.04
   1  -6  -4 2038.79   37.21
   1  -6  -4 1894.46   37.06
   1  -6  -4 2009.89   36.13
   1  -6  -4 1950.24   34.19
  -1  -6   4 1922.26   34.74
  -1  -6   4 1951.21   38.40
   1  -6  -4 1969.28   36.45
   1  -6  -4 1972.18   34.07
   1  -6  -4 1975.13   35.50
   1  -6  -4 1924.26   37.09
  -1  -6   4 1913.82   34.74
   1  -6  -3  635.89   14.84
   1  -6  -3  613.07   11.92
   1  -6  -3  649.65   13.80
   1  -6  -3  626.39   14.91
  -1  -6   3  667.33   15.40
   1  -6  -3  626.81   12.06
   1  -6  -3  613.96   14.88
   1  -6  -3  627.35   14.95
  -1  -6   3  611.53   12.42
  -1  -6   3  605.87   12.42
  -1  -6   3  624.37   13.98
   1  -6  -3  615.45   14.33
   1  -6  -3  649.81   14.08
  -1  -6   2 1346.32   25.54
   1  -6  -2 1365.98   27.02
   1  -6  -2 1332.14   23.31
   1  -6  -2 1396.45   27.22
  -1  -6   2 1400.12   27.30
   1  -6  -2 1346.88   25.95
   1  -6  -2 1333.19   23.41
   1  -6  -2 1336.02   26.51
   1  -6  -2 1343.01   27.22
  -1  -6   2 1308.22   23.74
   1  -6  -2 1372.31   25.89
   1  -6  -2 1355.82   27.30
  -1  -6   2 1307.73   23.77
   1  -6  -1  688.03   15.88
   1  -6  -1  684.44   14.96
   1  -6  -1  669.07   15.86
  -1  -6   1  655.69   12.46
  -1  -6   1  694.25   15.79
   1  -6  -1  681.34   12.27
   1  -6  -1  670.18   15.98
   1  -6  -1  660.83   15.91
   1  -6  -1  666.91   14.89
   1  -6  -1  645.97   15.33
  -1  -6   1  661.05   12.50
   1  -6  -1  665.16   12.33
  -1  -6   1  685.74   14.18
  -1  -6   0 1181.74   20.99
   1  -6   0 1236.08   24.04
  -1  -6   0 1210.01   22.51
   1  -6   0 1167.29   24.78
   1  -6   0 1211.99   25.10
  -1  -6   0 1233.12   24.56
   1  -6   0 1207.38   24.05
   1  -6   0 1212.95   20.97
   1  -6   0 1211.41   24.60
   1  -6   0 1158.95   25.07
  -1  -6   0 1199.25   20.97
   1  -6   0 1200.94   21.04
  -1  -6   0 1153.15   25.08
   1  -6   0 1196.35   25.21
   1  -6   1 1423.22   28.58
   1  -6   1 1464.45   28.83
  -1  -6  -1 1389.68   27.87
   1  -6   1 1385.65   27.86
  -1  -6  -1 1401.09   25.67
  -1  -6  -1 1434.65   24.63
  -1  -6  -1 1430.71   24.59
   1  -6   1 1449.86   27.84
   1  -6   1 1389.57   28.87
  -1  -6  -1 1414.47   28.79
   1  -6   1 1409.79   24.80
   1  -6   1 1395.73   28.36
   1  -6   1 1412.44   24.73
  -1  -6  -2  877.83   18.38
   1  -6   2  834.54   18.95
   1  -6   2  833.51   15.69
   1  -6   2  866.93   18.71
   1  -6   2  844.93   18.40
  -1  -6  -2  855.69   15.50
   1  -6   2  829.57   15.80
  -1  -6  -2  852.78   15.52
  -1  -6  -2  825.96   19.02
  -1  -6  -2  842.03   15.93
  -1  -6  -3 1471.01   28.02
  -1  -6  -3 1451.16   25.60
  -1  -6  -3 1389.65   28.88
   1  -6   3 1419.02   29.22
   1  -6   3 1424.08   26.01
  -1  -6  -3 1436.55   25.61
   1  -6   3 1449.24   28.94
  -1  -6  -3 1459.11   25.29
   1  -6   3 1474.99   28.71
   1  -6   4 1412.20   31.03
   1  -6   4 1578.47   28.56
   1  -6   4 1402.72   30.92
  -1  -6  -4 1574.24   28.12
  -1  -6  -4 1576.22   28.11
  -1  -6  -4 1607.31   26.96
   1  -6   4 1611.25   30.95
  -1  -6  -4 1614.68   29.92
  -1  -6  -5 1259.95   23.73
   1  -6   5 1272.74   26.65
   1  -6   5 1228.61   26.30
  -1  -6  -5 1276.48   24.52
  -1  -6  -5 1246.77   23.48
  -1  -6  -5 1255.53   21.60
   1  -6   5 1330.20   26.24
  -1  -6  -5 1254.06   23.51
   1  -6   5 1236.82   23.95
  -1  -6  -6  548.14   12.44
   1  -6   6  567.90   14.31
  -1  -6  -6  563.89    9.98
  -1  -6  -6  562.27   12.62
  -1  -6  -6  546.95    9.95
   1  -6   6  565.48   14.61
   1  -6   6  576.69   14.58
  -1  -6  -6  531.41   12.27
   1  -6   6  547.67   12.75
  -1  -6  -6  565.22   12.40
  -1  -6  -7  576.00   14.08
   1  -6   7  568.40   15.20
   1  -6   7  595.20   15.07
  -1  -6  -7  583.31   10.43
   1  -6   7  568.71   13.76
  -1  -6  -7  587.78   13.33
  -1  -6  -7  585.39   13.26
  -1  -6  -7  577.76   13.30
  -1  -6  -7  587.04   12.86
  -1  -6  -7  587.70   10.46
   1  -6   7  608.68   15.22
   1  -6   7  607.99   15.36
  -1  -6  -8 2644.69   47.66
   1  -6   8 2520.31   47.54
  -1  -6  -8 2578.04   47.15
   1  -6   8 2625.51   49.16
   1  -6   8 2581.32   49.07
  -1  -6  -8 2665.32   45.75
  -1  -6  -8 2528.13   47.04
  -1  -6  -8 2625.82   43.42
  -1  -6  -8 2613.97   47.11
   1  -6   8 2569.11   49.34
  -1  -6  -8 2578.48   43.34
  -1  -6  -9  479.16    9.14
  -1  -6  -9  476.41   12.39
  -1  -6  -9  473.15   12.29
   1  -6   9  478.28   12.72
  -1  -6  -9  482.96   12.36
  -1  -6  -9  477.49    9.24
  -1  -6  -9  495.42   10.68
   1  -6   9  491.49   13.92
  -1  -6  -9  485.79   12.28
  -1  -6 -10  274.62    8.97
   1  -6  10  274.08    9.84
  -1  -6 -10  301.67    6.24
  -1  -6 -10  272.78    8.83
  -1  -6 -10  283.87    6.27
  -1  -6 -10  259.33    8.73
  -1  -6 -10  277.69    6.92
  -1  -6 -10  289.52    8.67
  -1  -6 -11  450.87   11.70
  -1  -6 -11  445.27   12.60
  -1  -6 -11  442.25    9.32
   1  -6  11  455.13   13.55
  -1  -6 -11  455.76    9.23
  -1  -6 -11  449.52   12.45
  -1  -6 -11  450.31    9.46
  -1  -6 -11  447.38   12.40
  -1  -6 -11  425.84    9.61
   1  -6  12 1770.05   36.82
  -1  -6 -12 1818.03   31.43
  -1  -6 -12 1798.94   35.76
  -1  -6 -12 1715.51   30.96
  -1  -6 -12 1794.72   30.84
  -1  -6 -12 1791.74   36.24
  -1  -6 -12 1748.91   35.87
  -1  -6 -12 1808.11   31.61
  -1  -6 -12 1809.49   34.28
  -1  -6 -12 1741.85   30.96
  -1  -6 -13  524.17   11.03
  -1  -6 -13  523.13   14.48
  -1  -6 -13  506.74    9.58
  -1  -6 -13  538.56   15.08
  -1  -6 -13  510.19   14.68
  -1  -6 -13  502.41    9.58
  -1  -6 -13  530.13   13.01
   1  -6  13  522.84   15.13
  -1  -6 -13  509.43   11.12
  -1  -6 -14  116.78    4.24
  -1  -6 -14  116.02    5.08
  -1  -6 -14  109.63    6.20
  -1  -6 -14  127.82    6.70
  -1  -6 -14  109.23    4.03
   1  -6  14  120.87    6.58
  -1  -6 -14  128.11    6.44
  -1  -6 -15  267.67   10.16
  -1  -6 -15  284.76    7.72
   1  -6  15  276.33   10.51
  -1  -6 -15  267.74   10.59
  -1  -6 -15  278.53   10.61
  -1  -6 -15  273.63    8.45
  -1  -6 -15  275.05    7.39
   1  -6  15  260.79    9.90
  -1  -6 -16  676.45   18.54
  -1  -6 -16  689.63   19.08
  -1  -6 -16  672.79   19.14
  -1  -6 -16  664.59   14.85
   1  -6  16  665.92   17.89
  -1  -6 -16  682.23   14.63
   1  -6  16  661.06   18.39
  -1  -6 -17   59.94    5.05
  -1  -6 -17   55.93    4.91
   1  -6  17   54.96    4.58
  -1  -6 -17   59.17    3.36
   1  -6  17   56.61    4.41
   1  -6  18   39.54    3.78
   1  -6  18   31.79    3.44
  -1  -6 -18   37.12    4.18
   1  -6  18   32.22    3.71
  -1  -6 -18   30.82    2.59
  -1  -6 -18   33.62    4.01
  -1  -6 -19  147.32    8.40
  -1  -6 -19  149.37    8.52
   1  -6  19  152.73    7.95
   1  -6  19  148.48    7.40
  -1  -6 -19  150.96    6.03
   1  -6  19  151.92    7.39
  -1  -6 -20  206.69   10.47
  -1  -6 -20  229.76   10.91
   1  -6  20  220.47    9.18
   1  -6  20  212.94    9.62
  -1  -6 -20  229.51    7.84
   1  -6  20  221.29    9.14
   1  -6  21  269.12   11.19
   1  -6  21  291.07   10.76
  -1  -6 -21  300.35   12.90
  -1  -6 -21  300.66   12.84
   1  -6  21  302.98   10.95
   1  -6  22   22.64    3.34
   1  -6  22   22.81    3.13
  -1  -6 -22   19.90    3.97
   1  -6  22   22.84    3.06
   1  -6  23  135.18    7.68
  -1  -6 -23  122.91    8.55
   1  -6  23  134.11    6.95
   1  -6  23  124.96    6.79
  -1  -6 -24  199.67   11.13
  -1  -6 -25  163.38   10.31
   1  -5 -26    2.56    3.09
   1  -5 -26    6.65    2.54
   1  -5 -25  199.74    9.68
   1  -5 -24   19.61    3.28
  -1  -5  23  608.79   20.45
  -1  -5  23  587.71   16.13
   1  -5 -23  587.08   17.75
   1  -5 -22   38.04    4.55
  -1  -5  22   32.29    3.39
  -1  -5  22   30.36    4.53
   1  -5 -22   31.63    3.70
   1  -5 -21   97.32    6.98
  -1  -5  21   96.90    7.28
  -1  -5  21  103.80    5.75
   1  -5 -21   93.76    6.07
   1  -5 -20    5.47    2.30
  -1  -5  20    5.64    1.69
  -1  -5  20    2.02    2.33
   1  -5 -20    8.33    1.99
   1  -5 -19 1257.85   29.83
  -1  -5  19 1183.04   26.73
  -1  -5  19 1252.61   30.48
   1  -5 -19 1195.17   27.57
   1  -5 -18  124.25    7.24
   1  -5 -18  131.96    6.69
  -1  -5  18  121.27    7.55
  -1  -5  18  132.13    6.40
   1  -5 -17  319.11   11.66
   1  -5 -17  312.80   10.50
   1  -5 -17  271.58    6.25
  -1  -5  17  312.39   12.00
   1  -5 -17  304.79    6.30
  -1  -5  17  329.72   10.56
   1  -5 -17  305.91   11.52
   1  -5 -17  282.56    6.34
  -1  -5  16   26.39    2.86
   1  -5 -16   29.60    3.55
   1  -5 -16   24.57    1.57
   1  -5 -16   25.48    3.31
  -1  -5  16   20.40    3.17
   1  -5 -16   26.63    1.57
   1  -5 -16   22.34    1.50
   1  -5 -16   23.06    2.76
   1  -5 -15 1291.14   29.70
   1  -5 -15 1327.26   24.24
   1  -5 -15 1366.86   24.23
   1  -5 -15 1298.92   24.26
   1  -5 -15 1362.78   29.84
  -1  -5  15 1389.16   30.56
  -1  -5  15 1312.10   28.36
   1  -5 -15 1332.18   28.26
  -1  -5  14   34.20    3.53
   1  -5 -14   37.50    2.09
   1  -5 -14   37.68    2.13
  -1  -5  14   40.37    3.36
   1  -5 -14   35.97    2.93
   1  -5 -14   36.42    3.53
   1  -5 -14   35.74    3.10
   1  -5 -14   37.22    2.12
   1  -5 -14   38.42    3.59
   1  -5 -13  203.35    8.09
   1  -5 -13  190.38    7.02
   1  -5 -13  198.88    5.63
  -1  -5  13  190.35    8.16
   1  -5 -13  199.29    5.69
  -1  -5  13  184.03    7.49
   1  -5 -13  198.53    4.31
   1  -5 -13  193.89    8.05
   1  -5 -13  192.12    7.31
   1  -5 -12  151.60    4.89
   1  -5 -12  150.96    3.84
  -1  -5  12  157.44    6.67
   1  -5 -12  156.13    6.39
   1  -5 -12  149.85    3.82
  -1  -5  12  148.46    6.86
   1  -5 -12  146.48    6.09
   1  -5 -12  144.64    6.48
   1  -5 -12  150.41    4.89
   1  -5 -12  147.11    5.94
   1  -5 -12  153.99    6.83
  -1  -5  11  626.16   15.43
  -1  -5  11  582.68   15.73
  -1  -5  11  627.07   15.83
   1  -5 -11  630.67   12.09
   1  -5 -11  609.15   13.43
   1  -5 -11  620.60   15.59
   1  -5 -11  632.95   15.28
   1  -5 -11  634.49   13.48
   1  -5 -11  608.22   14.98
   1  -5 -11  643.91   12.16
   1  -5 -11  646.67   14.88
   1  -5 -10   86.77    3.01
  -1  -5  10   90.55    4.86
   1  -5 -10   83.00    4.23
  -1  -5  10   90.08    4.66
   1  -5 -10   91.54    3.78
   1  -5 -10   93.09    4.32
   1  -5 -10   88.50    3.69
  -1  -5  10   87.57    4.75
   1  -5 -10   89.13    4.55
  -1  -5  10   90.02    4.77
   1  -5 -10   93.23    4.45
  -1  -5   9  788.49   17.69
  -1  -5   9  750.77   17.76
   1  -5  -9  743.26   16.65
   1  -5  -9  755.84   17.07
  -1  -5   9  746.26   17.41
  -1  -5   9  755.95   17.99
   1  -5  -9  759.22   14.75
   1  -5  -9  760.52   15.95
  -1  -5   9  759.70   17.41
   1  -5  -9  759.70   16.75
  -1  -5   8  184.47    6.81
  -1  -5   8  184.41    6.82
   1  -5  -8  176.23    5.06
  -1  -5   8  173.52    6.90
   1  -5  -8  175.92    5.74
  -1  -5   8  180.26    6.45
   1  -5  -8  176.62    6.11
  -1  -5   8  182.54    6.46
   1  -5  -8  198.32    6.16
   1  -5  -8  179.14    6.05
  -1  -5   7  449.00   11.75
   1  -5  -7  426.72   10.75
   1  -5  -7  435.44    9.69
   1  -5  -7  468.97   10.81
   1  -5  -7  446.36    9.85
  -1  -5   7  427.18   11.94
  -1  -5   7  438.21   11.04
   1  -5  -7  443.13   10.69
  -1  -5   7  428.19   11.58
   1  -5  -7  430.28   10.58
  -1  -5   7  416.30   10.85
   1  -5  -7  453.94   10.49
  -1  -5   6  258.84    8.30
   1  -5  -6  268.68    7.55
   1  -5  -6  267.60    7.60
   1  -5  -6  273.20    6.81
   1  -5  -6  265.22    7.17
  -1  -5   6  251.75    8.48
   1  -5  -6  269.92    6.98
  -1  -5   6  263.24    7.50
   1  -5  -6  271.24    7.04
  -1  -5   6  260.45    7.47
  -1  -5   6  282.20    8.25
   1  -5  -6  271.54    7.67
   1  -5  -6  265.07    7.60
   1  -5  -5  444.58    9.75
  -1  -5   5  445.02   11.67
   1  -5  -5  456.85   10.76
  -1  -5   5  448.45   11.98
  -1  -5   5  435.59   10.27
  -1  -5   5  447.20   11.20
  -1  -5   5  433.65   10.26
   1  -5  -5  455.61   10.33
   1  -5  -5  453.27   11.04
   1  -5  -5  440.33    9.93
   1  -5  -5  436.98   10.93
   1  -5  -5  450.52    9.97
   1  -5  -5  449.47   10.99
  -1  -5   4   41.90    2.61
   1  -5  -4   38.28    2.60
   1  -5  -4   38.56    2.20
   1  -5  -4   39.90    2.63
   1  -5  -4   37.30    1.86
   1  -5  -4   37.70    2.39
  -1  -5   4   35.95    2.84
  -1  -5   4   38.42    2.12
  -1  -5   4   37.16    2.09
   1  -5  -4   41.58    2.71
   1  -5  -4   38.96    2.37
   1  -5  -4   39.09    1.96
  -1  -5   3  931.46   18.86
   1  -5  -3  940.61   19.58
   1  -5  -3  921.24   17.11
   1  -5  -3  943.36   19.57
   1  -5  -3  954.25   19.57
   1  -5  -3  940.08   17.24
   1  -5  -3  947.32   18.83
   1  -5  -3  950.47   18.89
   1  -5  -3  952.28   19.68
  -1  -5   3  914.00   17.58
   1  -5  -3  950.47   18.52
  -1  -5   3  924.49   17.60
  -1  -5   2  855.96   16.86
   1  -5  -2  869.97   18.14
   1  -5  -2  841.99   15.28
   1  -5  -2  857.31   18.03
  -1  -5   2  870.48   18.20
   1  -5  -2  819.01   18.00
   1  -5  -2  836.02   15.37
   1  -5  -2  849.70   17.28
   1  -5  -2  827.98   17.44
   1  -5  -2  852.05   18.13
  -1  -5   2  816.99   15.60
   1  -5  -2  845.24   17.11
  -1  -5   2  821.85   15.58
  -1  -5   1  865.00   16.58
   1  -5  -1  840.80   18.11
   1  -5  -1  831.73   15.17
   1  -5  -1  848.89   18.22
  -1  -5   1  876.09   18.08
   1  -5  -1  841.23   18.27
   1  -5  -1  844.88   15.27
   1  -5  -1  826.25   18.21
   1  -5  -1  852.92   17.71
   1  -5  -1  847.78   17.33
   1  -5  -1  856.36   17.44
  -1  -5   1  829.25   15.36
  -1  -5   1  835.90   15.35
  -1  -5   0  242.75    6.04
   1  -5   0  239.43    7.55
  -1  -5   0  247.69    5.35
   1  -5   0  246.25    7.14
   1  -5   0  244.88    7.66
  -1  -5   0  242.75    7.26
  -1  -5   0  235.09    5.30
   1  -5   0  239.50    5.29
   1  -5   0  243.14    5.37
   1  -5   0  233.95    7.62
   1  -5   0  251.21    7.12
  -1  -5   0  239.84    7.67
   1  -5   0  247.27    7.37
   1  -5   0  236.67    7.64
  -1  -5  -1  238.98    5.64
   1  -5   1  240.67    7.54
   1  -5   1  233.36    7.50
  -1  -5  -1  246.68    7.13
   1  -5   1  223.27    7.43
  -1  -5  -1  239.70    5.32
   1  -5   1  242.17    7.09
  -1  -5  -1  227.52    7.49
   1  -5   1  235.02    7.16
   1  -5   1  224.75    7.47
  -1  -5  -1  235.83    5.27
   1  -5   1  232.65    5.35
   1  -5   1  236.00    5.45
   1  -5   1  226.32    7.22
  -1  -5  -2  627.99   13.94
  -1  -5  -2  645.69   12.13
   1  -5   2  620.61   14.41
  -1  -5  -2  630.50   11.86
   1  -5   2  630.41   12.25
  -1  -5  -2  635.35   12.07
   1  -5   2  628.48   12.35
   1  -5   2  631.55   14.26
   1  -5   2  612.10   14.55
  -1  -5  -3   14.78    1.52
  -1  -5  -3   19.21    1.30
   1  -5   3   14.50    1.78
   1  -5   3   15.56    1.80
  -1  -5  -3   14.91    0.87
   1  -5   3   16.59    1.31
   1  -5   3   18.49    1.37
   1  -5   3   17.17    1.83
  -1  -5  -3   18.16    1.27
  -1  -5  -4   22.59    1.58
   1  -5   4   23.10    2.21
   1  -5   4   22.90    2.26
   1  -5   4   21.43    2.18
  -1  -5  -4   23.94    1.82
   1  -5   4   24.13    2.17
   1  -5   4   23.31    2.20
  -1  -5  -4   22.87    1.57
   1  -5   4   21.02    1.61
   1  -5   5   17.32    1.59
  -1  -5  -5   16.09    1.47
   1  -5   5   12.95    1.78
  -1  -5  -5   16.78    1.46
   1  -5   5   17.76    1.99
  -1  -5  -5   13.28    1.33
   1  -5   5   14.78    1.83
  -1  -5  -6  118.82    4.44
   1  -5   6  110.71    5.25
  -1  -5  -6  119.04    4.43
   1  -5   6  123.49    5.34
  -1  -5  -6  117.72    4.44
  -1  -5  -6  121.00    4.88
   1  -5   6  122.55    5.38
   1  -5   6  119.61    4.70
   1  -5   6  120.18    5.38
  -1  -5  -6  123.11    4.14
  -1  -5  -7  155.11    5.39
  -1  -5  -7  147.00    4.47
  -1  -5  -7  139.01    3.10
  -1  -5  -7  141.13    3.07
   1  -5   7  144.73    5.50
  -1  -5  -7  146.15    5.29
   1  -5   7  146.81    6.05
   1  -5   7  144.52    5.92
  -1  -5  -7  144.70    5.26
  -1  -5  -7  138.64    5.32
   1  -5   7  140.09    6.02
  -1  -5  -8   11.93    1.59
  -1  -5  -8   10.15    1.45
   1  -5   8   11.69    1.62
  -1  -5  -8   12.23    1.62
   1  -5   8   15.28    2.07
   1  -5   8   11.69    1.88
  -1  -5  -8   11.84    0.80
  -1  -5  -8   12.68    0.81
  -1  -5  -8   10.74    1.47
   1  -5   8   12.42    1.85
  -1  -5  -8   12.29    1.16
  -1  -5  -9  127.60    3.52
  -1  -5  -9  130.50    3.50
  -1  -5  -9  130.75    5.48
  -1  -5  -9  131.31    5.20
   1  -5   9  133.87    6.09
   1  -5   9  134.18    5.81
  -1  -5  -9  136.07    5.59
  -1  -5  -9  134.48    3.92
  -1  -5  -9  131.45    5.58
   1  -5   9  147.00    6.11
   1  -5   9  138.68    5.94
  -1  -5 -10  699.35   13.27
  -1  -5 -10  675.60   16.34
   1  -5  10  708.40   17.01
  -1  -5 -10  681.39   13.14
  -1  -5 -10  688.61   16.32
  -1  -5 -10  666.61   15.40
   1  -5  10  660.88   16.94
  -1  -5 -10  680.63   13.01
   1  -5  10  698.14   16.69
  -1  -5 -10  680.82   16.51
   1  -5  11   47.85    3.48
  -1  -5 -11   51.63    1.94
  -1  -5 -11   54.34    1.91
  -1  -5 -11   48.73    1.90
  -1  -5 -11   51.96    2.32
  -1  -5 -11   54.53    3.72
  -1  -5 -11   51.11    3.10
  -1  -5 -11   52.85    2.39
  -1  -5 -11   49.69    3.61
   1  -5  11   53.94    3.90
  -1  -5 -11   59.19    3.94
  -1  -5 -12  876.37   20.63
   1  -5  12  857.90   19.75
  -1  -5 -12  861.80   18.56
  -1  -5 -12  873.91   16.97
  -1  -5 -12  857.19   20.28
  -1  -5 -12  835.25   16.69
   1  -5  12  862.15   20.63
  -1  -5 -13    8.28    1.89
  -1  -5 -13    3.66    1.44
   1  -5  13    5.53    1.50
  -1  -5 -13    5.54    1.23
  -1  -5 -13    6.63    1.04
   1  -5  13    4.88    1.58
  -1  -5 -13    3.80    0.89
  -1  -5 -13    5.25    1.52
  -1  -5 -14  703.86   18.85
  -1  -5 -14  728.74   19.19
  -1  -5 -14  708.56   15.36
   1  -5  14  723.03   18.53
  -1  -5 -14  766.64   16.35
  -1  -5 -14  692.85   14.99
  -1  -5 -14  720.34   18.68
   1  -5  14  731.43   17.98
  -1  -5 -15  108.71    4.54
   1  -5  15  106.95    5.99
  -1  -5 -15  112.48    6.48
  -1  -5 -15  116.00    6.64
  -1  -5 -15  107.79    4.32
   1  -5  15   97.85    5.46
  -1  -5 -15  120.44    6.48
  -1  -5 -16  203.14    8.96
   1  -5  16  202.90    8.14
   1  -5  16  201.35    8.61
  -1  -5 -16  202.77    9.29
  -1  -5 -16  202.98    9.19
  -1  -5 -16  208.67    6.61
  -1  -5 -16  208.49    6.85
   1  -5  17   57.80    4.21
   1  -5  17   56.19    4.17
  -1  -5 -17   63.44    5.22
  -1  -5 -17   54.71    4.92
   1  -5  17   63.24    4.75
  -1  -5 -17   61.28    3.43
  -1  -5 -17   54.12    3.40
   1  -5  18  622.02   16.28
   1  -5  18  633.09   16.34
  -1  -5 -18  608.29   18.44
  -1  -5 -18  602.66   18.54
   1  -5  18  598.21   17.12
  -1  -5 -18  609.82   14.79
  -1  -5 -18  581.33   13.88
  -1  -5 -18  582.35   14.23
   1  -5  19   45.08    4.10
   1  -5  19   45.54    3.78
   1  -5  19   43.03    3.69
  -1  -5 -19   36.55    4.32
  -1  -5 -19   45.29    3.41
  -1  -5 -19   52.44    5.09
   1  -5  20  178.85    7.60
   1  -5  20  172.24    7.51
  -1  -5 -20  165.70    6.86
   1  -5  20  173.40    8.26
  -1  -5 -20  172.55    9.37
  -1  -5 -20  163.47    9.16
   1  -5  21  133.69    6.48
   1  -5  21  123.06    6.28
  -1  -5 -21  116.61    5.82
   1  -5  21  120.15    6.90
  -1  -5 -21  112.22    7.79
  -1  -5 -21  108.12    7.66
   1  -5  22  178.52    7.63
  -1  -5 -22  164.71    7.24
   1  -5  22  173.70    7.55
  -1  -5 -22  154.28    9.42
  -1  -5 -23  104.50    7.88
  -1  -5 -24   45.38    5.53
  -1  -5 -25  108.13    8.37
   1  -4 -26    1.54    1.74
   1  -4 -25   49.43    4.94
   1  -4 -24  117.56    7.34
   1  -4 -23   37.72    4.23
  -1  -4  23   43.29    3.62
  -1  -4  23   38.49    4.95
   1  -4 -22   46.88    5.04
  -1  -4  22   48.29    5.37
   1  -4 -22   45.25    4.40
  -1  -4  22   46.19    3.65
   1  -4 -21  196.09    9.95
  -1  -4  21  197.72   10.46
   1  -4 -21  197.79    9.09
  -1  -4  21  195.94    7.69
  -1  -4  20  147.44    8.67
   1  -4 -20  133.60    7.18
  -1  -4  20  138.34    6.35
   1  -4 -19  351.21   13.14
  -1  -4  19  335.11   10.55
  -1  -4  19  332.22   13.24
   1  -4 -19  339.65   11.79
   1  -4 -18   16.82    2.85
   1  -4 -18   14.88    2.46
  -1  -4  18   16.99    3.03
  -1  -4  18   16.55    2.19
   1  -4 -17  590.19   17.14
  -1  -4  17  606.56   17.77
   1  -4 -17  540.13   10.53
   1  -4 -17  544.13   10.58
   1  -4 -17  575.36   15.73
  -1  -4  17  567.84   14.58
   1  -4 -17  622.50   17.41
  -1  -4  16  162.23    6.71
   1  -4 -16  169.17    4.31
   1  -4 -16  164.19    8.04
  -1  -4  16  163.08    8.25
   1  -4 -16  160.69    7.89
   1  -4 -16  173.90    7.40
   1  -4 -15  106.65    3.36
  -1  -4  15  103.36    5.07
  -1  -4  15  108.09    5.21
   1  -4 -15  110.33    5.64
   1  -4 -15   93.75    5.85
   1  -4 -15  101.27    5.97
  -1  -4  15  107.67    6.39
  -1  -4  14   94.43    5.88
   1  -4 -14  116.98    3.65
  -1  -4  14  117.74    5.43
  -1  -4  14  126.52    5.50
   1  -4 -14  119.79    5.70
   1  -4 -14  103.46    5.11
   1  -4 -14  120.79    6.30
   1  -4 -14  115.82    6.32
  -1  -4  13  598.14   16.68
  -1  -4  13  601.11   14.80
   1  -4 -13  636.99   16.43
  -1  -4  13  609.69   15.07
   1  -4 -13  603.55   14.86
   1  -4 -13  597.27   15.20
   1  -4 -13  632.22   12.52
   1  -4 -13  609.04   16.46
  -1  -4  12  495.50   12.55
  -1  -4  12  452.63   13.63
   1  -4 -12  503.08   13.17
   1  -4 -12  485.09   12.44
   1  -4 -12  504.54   13.64
   1  -4 -12  484.28   12.75
   1  -4 -12  474.56   10.42
  -1  -4  12  475.54   12.57
  -1  -4  11  928.28   19.84
   1  -4 -11  973.67   20.50
  -1  -4  11  901.87   20.00
  -1  -4  11  886.87   20.78
   1  -4 -11  973.24   20.95
   1  -4 -11  896.86   19.53
   1  -4 -11  917.08   15.71
  -1  -4  11  898.21   20.98
   1  -4 -11  920.48   19.91
   1  -4 -11  916.96   17.69
   1  -4 -11  886.36   15.71
   1  -4 -10  324.63    9.33
  -1  -4  10  317.20    9.96
  -1  -4  10  335.96    9.60
   1  -4 -10  324.64    9.46
  -1  -4  10  318.80    9.53
  -1  -4  10  324.65    9.94
  -1  -4  10  329.05    9.98
   1  -4 -10  321.53    9.11
   1  -4 -10  324.74    6.50
   1  -4 -10  329.87    8.02
   1  -4 -10  328.65    6.51
   1  -4 -10  325.67    9.76
  -1  -4   9  795.97   18.08
   1  -4  -9  793.28   17.48
   1  -4  -9  827.13   16.38
   1  -4  -9  806.10   17.72
  -1  -4   9  836.80   18.54
  -1  -4   9  828.24   17.99
   1  -4  -9  851.80   17.94
  -1  -4   9  798.78   18.27
  -1  -4   9  812.35   18.46
   1  -4  -9  813.62   14.81
   1  -4  -9  804.64   18.09
  -1  -4   8  212.58    6.89
  -1  -4   8  190.03    6.76
   1  -4  -8  202.31    4.82
  -1  -4   8  206.71    6.99
   1  -4  -8  200.56    6.49
   1  -4  -8  197.19    6.60
   1  -4  -8  201.73    6.43
   1  -4  -8  191.59    5.72
  -1  -4   8  192.73    6.74
  -1  -4   8  202.30    7.00
  -1  -4   7 1763.44   33.00
  -1  -4   7 1683.54   32.62
   1  -4  -7 1712.07   30.23
  -1  -4   7 1688.23   33.20
   1  -4  -7 1793.70   32.13
   1  -4  -7 1748.58   32.29
   1  -4  -7 1751.76   32.22
   1  -4  -7 1725.31   31.60
  -1  -4   7 1691.79   32.62
  -1  -4   7 1795.23   33.25
  -1  -4   6 1809.95   33.78
  -1  -4   6 1738.47   33.10
   1  -4  -6 1748.65   32.58
  -1  -4   6 1755.48   34.05
   1  -4  -6 1751.29   32.95
   1  -4  -6 1860.72   32.56
   1  -4  -6 1818.37   31.47
  -1  -4   6 1726.81   33.04
  -1  -4   6 1842.43   33.77
   1  -4  -6 1835.58   32.77
   1  -4  -5  247.87    6.23
  -1  -4   5  232.64    7.38
  -1  -4   5  221.09    6.41
   1  -4  -5  235.74    6.71
   1  -4  -5  234.50    6.64
   1  -4  -5  229.88    5.88
  -1  -4   5  229.03    6.50
  -1  -4   5  240.86    7.25
  -1  -4   5  244.39    7.08
   1  -4  -5  228.51    6.58
   1  -4  -5  232.99    6.23
   1  -4  -4 1504.23   28.55
   1  -4  -4 1557.84   27.76
   1  -4  -4 1534.34   28.61
  -1  -4   4 1449.54   27.72
   1  -4  -4 1568.17   27.51
  -1  -4   4 1547.36   29.55
  -1  -4   4 1510.79   27.80
   1  -4  -4 1574.04   27.38
   1  -4  -4 1544.65   28.44
  -1  -4   4 1535.38   28.63
   1  -4  -4 1542.09   27.73
   1  -4  -3  537.09   11.47
   1  -4  -3  542.89   11.84
  -1  -4   3  509.40   12.54
  -1  -4   3  545.18   11.03
   1  -4  -3  541.95   10.69
   1  -4  -3  539.18   12.19
   1  -4  -3  550.40   11.51
   1  -4  -3  550.54   12.24
  -1  -4   3  523.42   11.72
  -1  -4   3  532.48   11.03
   1  -4  -3  549.93   10.79
   1  -4  -2 4431.31   75.27
  -1  -4   2 4505.47   75.45
   1  -4  -2 4527.78   76.75
  -1  -4   2 4487.47   75.48
   1  -4  -2 4565.52   76.88
   1  -4  -2 4547.47   75.20
   1  -4  -2 4494.59   77.52
  -1  -4   2 4408.76   77.48
   1  -4  -2 4584.21   76.65
   1  -4  -2 4539.81   77.55
  -1  -4   2 4629.81   76.43
   1  -4  -1   95.32    2.76
   1  -4  -1   99.86    4.10
  -1  -4   1  104.01    4.07
  -1  -4   1   99.51    2.88
   1  -4  -1   96.89    2.83
   1  -4  -1   94.35    3.71
   1  -4  -1   92.20    3.65
   1  -4  -1  101.77    3.76
  -1  -4   1   94.78    2.85
  -1  -4   1   97.09    3.29
   1  -4  -1   99.52    4.10
   1  -4   0 3012.10   52.53
  -1  -4   0 2968.46   51.96
  -1  -4   0 2889.76   49.84
  -1  -4   0 2937.62   49.82
   1  -4   0 3020.15   51.81
   1  -4   0 2982.92   49.79
   1  -4   0 3007.06   52.51
   1  -4   0 2957.26   49.87
   1  -4   0 3011.56   51.83
   1  -4   0 3002.04   52.52
  -1  -4   0 3004.16   50.26
   1  -4   0 2885.23   51.85
  -1  -4  -1 3202.90   55.77
  -1  -4  -1 3213.02   53.81
   1  -4   1 3245.80   54.07
   1  -4   1 3151.71   56.18
   1  -4   1 3191.96   56.12
   1  -4   1 3226.27   54.16
   1  -4   1 3216.05   56.00
  -1  -4  -1 3255.89   54.00
  -1  -4  -1 3178.46   53.99
   1  -4   2 2187.67   40.49
   1  -4   2 2243.90   40.53
  -1  -4  -2 2240.74   37.46
   1  -4   2 2243.45   38.68
  -1  -4  -2 2215.46   38.36
  -1  -4  -2 2299.50   39.74
  -1  -4  -2 2242.35   38.37
   1  -4   2 2214.02   38.53
   1  -4   2 2286.06   40.38
   1  -4   3 3530.58   61.02
   1  -4   3 3373.30   60.88
   1  -4   3 3501.45   59.25
   1  -4   3 3532.27   60.78
  -1  -4  -3 3498.10   58.92
  -1  -4  -3 3549.62   59.65
   1  -4   3 3524.25   59.11
  -1  -4  -3 3482.36   58.89
  -1  -4  -4  914.04   17.59
   1  -4   4  914.63   17.72
   1  -4   4  892.39   19.17
   1  -4   4  882.83   18.89
   1  -4   4  925.28   19.20
   1  -4   4  943.72   18.00
  -1  -4  -4  927.33   17.67
  -1  -4  -4  928.58   17.68
   1  -4   4  915.97   19.27
   1  -4   4  892.01   19.23
   1  -4   5 2536.84   47.50
   1  -4   5 2628.84   47.46
   1  -4   5 2644.73   46.44
   1  -4   5 2496.79   47.30
  -1  -4  -5 2598.49   46.05
  -1  -4  -5 2626.03   46.09
  -1  -4  -5 2737.66   45.38
  -1  -4  -5 2639.08   46.76
  -1  -4  -6 2103.58   35.96
  -1  -4  -6 2022.10   37.42
   1  -4   6 2054.44   38.69
   1  -4   6 2115.54   38.53
   1  -4   6 2039.15   37.77
   1  -4   6 2050.42   38.46
  -1  -4  -6 2071.66   37.47
   1  -4   6 2032.54   38.59
  -1  -4  -6 2065.74   37.64
  -1  -4  -6 2035.01   37.46
  -1  -4  -7  573.64   13.26
  -1  -4  -7  553.51   13.18
  -1  -4  -7  570.29   10.47
  -1  -4  -7  580.53   13.26
  -1  -4  -7  586.20   10.52
   1  -4   7  562.69   13.98
   1  -4   7  600.28   13.89
  -1  -4  -7  577.24   11.41
   1  -4   7  569.09   13.63
   1  -4   7  585.08   13.89
  -1  -4  -7  572.88   13.02
  -1  -4  -8 1135.24   20.33
   1  -4   8 1086.21   23.52
  -1  -4  -8 1162.27   23.30
  -1  -4  -8 1147.19   23.17
   1  -4   8 1164.70   23.57
   1  -4   8 1143.42   23.40
   1  -4   8 1107.91   23.74
  -1  -4  -8 1144.61   20.14
  -1  -4  -8 1139.16   23.30
  -1  -4  -8 1153.83   22.54
  -1  -4  -8 1129.28   20.05
  -1  -4  -9  790.05   17.96
   1  -4   9  812.62   18.45
   1  -4   9  791.35   17.83
   1  -4   9  798.17   17.86
   1  -4   9  799.45   18.38
  -1  -4  -9  793.43   15.04
  -1  -4  -9  815.06   14.53
  -1  -4  -9  783.54   17.84
  -1  -4  -9  800.06   18.10
   1  -4   9  808.03   18.52
  -1  -4  -9  801.66   16.95
  -1  -4  -9  784.74   14.90
  -1  -4 -10 1355.37   28.82
  -1  -4 -10 1393.86   28.71
   1  -4  10 1469.31   28.43
   1  -4  10 1405.22   28.15
   1  -4  10 1366.40   28.81
   1  -4  10 1435.69   29.23
  -1  -4 -10 1392.24   25.53
   1  -4  10 1349.79   29.03
  -1  -4 -10 1393.94   28.72
  -1  -4 -10 1426.86   27.23
  -1  -4 -10 1440.50   24.12
  -1  -4 -11 1064.80   21.22
   1  -4  11 1058.65   22.41
  -1  -4 -11 1063.42   22.99
   1  -4  11 1066.67   22.44
  -1  -4 -11 1013.89   23.18
  -1  -4 -11 1040.91   19.97
   1  -4  11  999.97   22.75
   1  -4  11 1020.94   23.56
  -1  -4 -11 1054.36   23.10
  -1  -4 -12  505.87   14.10
  -1  -4 -12  484.09   13.61
   1  -4  12  475.11   13.43
   1  -4  12  496.69   12.99
  -1  -4 -12  498.94   11.98
   1  -4  12  489.61   12.76
  -1  -4 -12  500.85   13.93
  -1  -4 -12  507.72   11.32
  -1  -4 -13  900.69   21.83
   1  -4  13  885.90   20.19
   1  -4  13  891.77   20.92
   1  -4  13  919.98   20.04
  -1  -4 -13  911.06   21.55
  -1  -4 -13  900.40   18.53
  -1  -4 -14  888.04   22.33
  -1  -4 -14  884.34   22.18
   1  -4  14  904.32   21.23
   1  -4  14  900.40   20.28
   1  -4  14  921.66   20.14
  -1  -4 -14  933.65   22.09
  -1  -4 -14  891.67   18.89
  -1  -4 -15  349.59    9.48
   1  -4  15  328.23   10.89
   1  -4  15  341.09   10.30
   1  -4  15  334.63   10.05
   1  -4  15  316.71    9.99
  -1  -4 -15  333.71    7.38
  -1  -4 -15  341.98   12.19
  -1  -4 -15  332.67   11.91
  -1  -4 -15  359.11   11.95
  -1  -4 -16  383.65   10.52
   1  -4  16  375.36   11.95
   1  -4  16  390.76   11.01
   1  -4  16  377.64   11.14
  -1  -4 -16  371.21    8.33
  -1  -4 -16  397.30   13.09
  -1  -4 -16  369.41   13.12
  -1  -4 -16  388.89   13.49
   1  -4  16  382.73   11.18
  -1  -4 -17  219.60    7.62
   1  -4  17  211.16    7.87
  -1  -4 -17  212.74    5.72
   1  -4  17  211.35    7.85
   1  -4  17  218.69    7.75
  -1  -4 -17  223.46    6.96
   1  -4  17  223.68    8.81
  -1  -4 -17  220.36   10.03
  -1  -4 -17  227.77   10.11
  -1  -4 -18  135.57    5.91
  -1  -4 -18  125.44    5.00
   1  -4  18  119.90    5.76
  -1  -4 -18  122.18    4.14
   1  -4  18  127.97    5.72
   1  -4  18  128.41    6.61
   1  -4  18  121.01    5.75
  -1  -4 -18  114.62    7.23
  -1  -4 -18  136.39    7.88
  -1  -4 -19  215.35   10.36
  -1  -4 -19  221.67   10.62
   1  -4  19  226.90    9.11
  -1  -4 -19  221.74    6.16
   1  -4  19  213.57    7.98
  -1  -4 -19  218.78    8.12
   1  -4  19  213.77    7.97
  -1  -4 -20   32.31    4.32
   1  -4  20   41.22    3.35
  -1  -4 -20   39.05    3.41
   1  -4  20   43.12    3.40
  -1  -4 -20   37.44    4.51
  -1  -4 -21   20.25    2.67
  -1  -4 -21   24.38    3.93
   1  -4  21   20.06    2.45
   1  -4  21   17.59    2.33
  -1  -4 -21   18.11    3.33
   1  -4  22  122.35    5.84
  -1  -4 -22  120.33    6.32
  -1  -4 -22  114.64    8.16
  -1  -4 -22  106.60    7.91
   1  -4  22  123.77    5.83
  -1  -4 -23  156.19    9.66
  -1  -4 -23  177.95    7.90
  -1  -4 -24   53.00    5.96
  -1  -4 -24   51.06    4.42
  -1  -4 -25   96.06    7.98
  -1  -4 -26  141.95    9.81
   1  -3 -26   13.21    3.02
   1  -3 -25  654.54   20.00
   1  -3 -24    1.11    1.96
  -1  -3  24   -0.98    2.39
   1  -3 -23  101.58    6.77
  -1  -3  23   90.61    7.42
  -1  -3  22   25.55    2.54
  -1  -3  22   21.94    3.97
   1  -3 -22   22.42    3.37
   1  -3 -22   15.48    3.34
  -1  -3  21  981.21   21.18
   1  -3 -21  920.83   24.23
  -1  -3  21  966.35   26.74
   1  -3 -21  989.11   26.28
   1  -3 -20  122.54    7.65
  -1  -3  20  115.97    7.68
  -1  -3  20  112.46    5.21
   1  -3 -20  104.96    6.49
  -1  -3  19  117.00    5.26
  -1  -3  19  100.65    7.05
  -1  -3  19  106.11    5.04
   1  -3 -19  114.07    7.17
   1  -3 -19  109.15    6.36
  -1  -3  18  202.89    7.07
  -1  -3  18  193.71    9.54
  -1  -3  18  202.11    7.08
   1  -3 -18  202.78    8.61
   1  -3 -18  199.08    9.31
   1  -3 -18  178.45    4.35
   1  -3 -17 2384.55   46.62
   1  -3 -17 2268.05   40.30
  -1  -3  17 2487.18   44.22
  -1  -3  17 2490.57   49.26
   1  -3 -17 2383.97   48.33
   1  -3 -17 2519.64   48.78
  -1  -3  17 2380.52   44.00
   1  -3 -16  108.32    5.79
   1  -3 -16  100.58    3.22
  -1  -3  16  101.04    4.76
  -1  -3  16  112.24    6.72
   1  -3 -16  102.88    6.32
   1  -3 -16  104.12    6.27
  -1  -3  16  109.99    4.94
   1  -3 -15   30.77    2.98
   1  -3 -15   24.86    1.48
  -1  -3  15   23.69    2.29
   1  -3 -15   24.29    2.98
  -1  -3  15   20.63    2.91
  -1  -3  15   21.87    2.22
  -1  -3  14   19.77    2.12
   1  -3 -14   18.06    1.33
   1  -3 -14   18.65    2.59
   1  -3 -14   18.02    2.47
  -1  -3  14   16.43    2.55
   1  -3 -14   21.06    2.33
   1  -3 -14   20.90    2.40
  -1  -3  14   19.46    2.03
   1  -3 -13 3105.32   56.63
   1  -3 -13 2951.72   54.35
  -1  -3  13 2965.11   53.62
  -1  -3  13 2985.07   53.81
   1  -3 -13 3043.57   51.16
  -1  -3  13 2905.98   56.69
   1  -3 -13 2925.26   55.00
   1  -3 -12   94.72    4.57
   1  -3 -12   97.29    3.31
  -1  -3  12  101.53    4.50
  -1  -3  12   97.10    5.33
   1  -3 -12   86.03    4.55
  -1  -3  12   92.56    5.29
   1  -3 -12  106.02    5.24
  -1  -3  12   94.70    4.34
   1  -3 -12   99.27    5.24
  -1  -3  11  125.03    5.01
   1  -3 -11  108.66    4.87
   1  -3 -11  120.00    3.86
  -1  -3  11  117.15    5.73
   1  -3 -11  120.73    5.25
   1  -3 -11  134.42    5.68
  -1  -3  11  122.77    5.87
  -1  -3  11  117.03    4.84
   1  -3 -11  131.49    5.86
   1  -3 -10   99.14    4.88
  -1  -3  10   95.36    4.25
  -1  -3  10   94.20    4.90
   1  -3 -10  103.66    4.65
  -1  -3  10   94.52    4.92
  -1  -3  10  101.81    4.40
   1  -3 -10   99.39    4.66
   1  -3 -10  103.13    3.52
   1  -3 -10   98.93    4.39
   1  -3  -9 1255.23   25.31
   1  -3  -9 1321.27   25.76
   1  -3  -9 1270.47   25.11
  -1  -3   9 1231.27   26.12
  -1  -3   9 1254.39   25.08
   1  -3  -9 1332.17   26.14
  -1  -3   9 1285.47   25.12
   1  -3  -9 1303.28   23.60
  -1  -3   9 1245.19   26.09
  -1  -3   8  252.81    7.37
  -1  -3   8  256.52    7.80
  -1  -3   8  236.76    7.22
   1  -3  -8  244.73    7.34
  -1  -3   8  234.92    7.67
   1  -3  -8  248.26    7.29
   1  -3  -8  256.99    7.50
   1  -3  -8  265.36    7.79
   1  -3  -8  244.85    6.33
  -1  -3   8  237.76    7.68
  -1  -3   7   73.92    3.54
   1  -3  -7   81.10    3.55
  -1  -3   7   72.12    3.64
  -1  -3   7   72.42    3.69
  -1  -3   7   72.44    3.66
   1  -3  -7   74.13    2.08
   1  -3  -7   78.02    3.06
   1  -3  -7   77.64    3.49
   1  -3  -7   79.06    3.63
  -1  -3   7   71.90    3.48
  -1  -3   6  155.69    5.33
   1  -3  -6  157.07    5.17
  -1  -3   6  154.81    5.31
   1  -3  -6  165.47    5.13
  -1  -3   6  159.23    5.36
  -1  -3   6  152.04    5.40
   1  -3  -6  152.95    4.71
   1  -3  -6  156.16    3.73
   1  -3  -6  155.01    5.11
  -1  -3   6  163.94    5.38
   1  -3  -5 2708.04   48.94
   1  -3  -5 2923.55   48.59
  -1  -3   5 2785.96   49.40
  -1  -3   5 2720.95   48.91
   1  -3  -5 2813.34   48.63
  -1  -3   5 2739.65   48.93
  -1  -3   5 2841.65   49.43
   1  -3  -5 2770.79   48.52
  -1  -3   5 2765.26   49.28
   1  -3  -5 2851.38   47.20
  -1  -3   4 1946.90   33.52
  -1  -3   4 1827.75   32.97
   1  -3  -4 1833.39   32.68
  -1  -3   4 1781.03   32.89
   1  -3  -4 1829.71   32.58
  -1  -3   4 1890.98   33.75
   1  -3  -4 1861.79   31.99
   1  -3  -4 1871.10   33.15
   1  -3  -4 1879.41   33.32
  -1  -3   4 1787.54   33.70
  -1  -3   3  506.97   10.74
   1  -3  -3  493.15   10.81
   1  -3  -3  500.92   10.88
   1  -3  -3  494.02   10.85
  -1  -3   3  477.22   10.20
   1  -3  -3  494.82    9.98
  -1  -3   3  481.46   10.23
   1  -3  -3  507.67   10.12
   1  -3  -3  508.42   10.12
  -1  -3   3  497.92   11.29
   1  -3  -2 2014.52   34.15
   1  -3  -2 2050.82   34.09
   1  -3  -2 1980.67   35.23
   1  -3  -2 2005.45   34.72
  -1  -3   2 1910.84   34.22
   1  -3  -2 2013.12   34.95
   1  -3  -2 1978.06   35.48
  -1  -3   2 1995.25   34.77
   1  -3  -2 1978.89   35.49
  -1  -3   2 1923.04   34.24
   1  -3  -1 2567.71   45.83
   1  -3  -1 2612.94   44.15
  -1  -3   1 2599.56   44.22
   1  -3  -1 2626.46   45.46
   1  -3  -1 2555.01   45.17
  -1  -3   1 2674.38   44.58
   1  -3  -1 2578.08   44.21
  -1  -3   1 2647.79   44.27
  -1  -3   1 2679.63   45.77
   1  -3  -1 2570.97   45.80
   1  -3  -1 2648.32   45.37
  -1  -3   0 1782.98   31.96
   1  -3   0 1779.70   32.04
   1  -3   0 1778.39   32.00
   1  -3   0 1764.47   31.95
  -1  -3   0 1811.37   30.63
  -1  -3   0 1781.36   30.69
   1  -3   0 1795.06   30.67
   1  -3   0 1784.80   30.73
  -1  -3   0 1791.19   30.72
  -1  -3  -1  488.30   10.43
  -1  -3  -1  489.97    8.95
  -1  -3  -1  488.68    9.58
   1  -3   1  488.06    9.58
   1  -3   1  477.28   10.72
   1  -3   1  499.99   10.86
  -1  -3  -1  480.88    9.53
   1  -3   1  502.70   10.78
   1  -3   1  482.34    9.64
  -1  -3  -2  935.45   17.19
   1  -3   2  948.90   17.41
   1  -3   2  940.80   18.54
  -1  -3  -2  930.12   17.66
   1  -3   2  951.61   17.31
  -1  -3  -2  915.98   17.13
  -1  -3  -3 2909.58   49.89
  -1  -3  -3 2995.98   50.95
   1  -3   3 2982.56   50.08
   1  -3   3 3000.51   51.42
   1  -3   3 2797.63   51.15
   1  -3   3 2862.62   51.26
  -1  -3  -3 2874.46   49.95
   1  -3   3 2944.98   50.19
  -1  -3  -3 2915.58   49.95
  -1  -3  -4  593.63   11.76
  -1  -3  -4  589.72   12.78
   1  -3   4  601.87   12.53
   1  -3   4  581.50   13.16
   1  -3   4  606.61   13.27
   1  -3   4  585.67   12.60
   1  -3   4  614.13   13.22
  -1  -3  -4  603.48   12.43
  -1  -3  -4  608.98   12.44
   1  -3   4  590.48   13.19
  -1  -3  -5  168.46    5.29
   1  -3   5  170.23    5.34
  -1  -3  -5  174.40    5.35
  -1  -3  -5  168.57    4.35
   1  -3   5  170.03    5.60
   1  -3   5  173.66    5.62
   1  -3   5  176.82    5.52
   1  -3   5  174.97    5.82
  -1  -3  -5  172.45    5.33
   1  -3   5  168.03    5.64
   1  -3   5  165.91    5.58
   1  -3   6 1150.84   22.68
   1  -3   6 1206.36   22.91
   1  -3   6 1091.25   22.79
  -1  -3  -6 1162.01   19.79
  -1  -3  -6 1148.17   22.51
  -1  -3  -6 1165.96   20.41
   1  -3   6 1139.56   22.93
   1  -3   6 1098.88   23.01
  -1  -3  -6 1142.63   22.48
   1  -3   6 1155.44   22.62
   1  -3   6 1117.81   22.60
  -1  -3  -6 1179.13   22.20
   1  -3   6 1121.26   22.58
   1  -3   7  144.26    5.34
  -1  -3  -7  148.98    5.41
  -1  -3  -7  151.10    5.50
   1  -3   7  166.21    5.88
   1  -3   7  150.40    5.31
  -1  -3  -7  153.33    3.71
   1  -3   7  151.59    5.62
   1  -3   7  154.42    5.42
  -1  -3  -7  149.95    5.47
  -1  -3  -7  153.24    5.06
  -1  -3  -7  153.75    3.82
   1  -3   7  153.93    5.75
  -1  -3  -8  519.56   12.33
   1  -3   8  481.41   11.74
  -1  -3  -8  498.72   12.29
   1  -3   8  487.01   12.49
   1  -3   8  482.96   12.16
   1  -3   8  455.08   11.55
  -1  -3  -8  498.01    9.16
   1  -3   8  484.96   12.36
  -1  -3  -8  483.90    9.91
  -1  -3  -8  480.49   12.26
  -1  -3  -8  503.33   11.39
   1  -3   8  503.30   11.85
   1  -3   9 1027.30   22.04
  -1  -3  -9 1076.74   22.27
   1  -3   9 1047.44   21.41
   1  -3   9 1081.09   21.43
   1  -3   9 1078.15   22.45
  -1  -3  -9 1064.75   20.92
  -1  -3  -9 1041.80   19.65
  -1  -3  -9 1041.59   22.40
   1  -3   9 1030.58   21.42
   1  -3   9 1074.25   22.80
  -1  -3  -9 1031.47   22.21
   1  -3  10  441.57   11.69
  -1  -3 -10  443.51   11.97
   1  -3  10  430.64   10.98
   1  -3  10  444.04   11.08
   1  -3  10  446.87   12.05
  -1  -3 -10  447.12   10.60
  -1  -3 -10  429.86   12.11
  -1  -3 -10  434.89    9.83
   1  -3  10  438.26   11.08
  -1  -3 -10  431.40    8.74
   1  -3  10  436.46   12.42
  -1  -3 -10  434.64   12.03
  -1  -3 -11   97.86    5.22
   1  -3  11  104.59    4.98
  -1  -3 -11  110.88    5.34
   1  -3  11  101.24    4.52
  -1  -3 -11   97.77    3.89
  -1  -3 -11  100.19    5.18
   1  -3  11   98.66    5.38
   1  -3  11  105.30    5.16
   1  -3  11   98.04    4.44
  -1  -3 -11  104.57    3.20
  -1  -3 -12  389.38   12.00
   1  -3  12  402.70   11.24
  -1  -3 -12  377.81    8.42
   1  -3  12  401.61   12.36
  -1  -3 -12  394.76   11.84
   1  -3  12  378.43   10.28
   1  -3  12  393.58   10.31
  -1  -3 -12  392.32   11.71
  -1  -3 -12  377.42    9.64
  -1  -3 -13  510.26   12.31
   1  -3  13  521.67   12.72
   1  -3  13  531.84   13.87
   1  -3  13  517.74   12.83
  -1  -3 -13  525.99   11.00
  -1  -3 -13  518.49   14.60
   1  -3  13  531.38   12.93
  -1  -3 -13  507.36   14.86
  -1  -3 -14  302.39    8.76
   1  -3  14  295.57    8.74
   1  -3  14  306.49    9.91
  -1  -3 -14  297.53    7.43
   1  -3  14  292.38    8.81
  -1  -3 -14  301.76   10.67
   1  -3  14  305.46    8.92
  -1  -3 -14  310.47   11.05
  -1  -3 -15  202.36    7.05
   1  -3  15  202.21    6.89
  -1  -3 -15  205.14    6.52
   1  -3  15  190.50    7.70
   1  -3  15  204.93    7.07
  -1  -3 -15  209.57    5.97
  -1  -3 -15  194.95    8.59
  -1  -3 -15  206.20    9.10
  -1  -3 -15  211.59    9.16
   1  -3  15  203.94    7.05
   1  -3  16  698.69   17.77
  -1  -3 -16  741.65   20.21
  -1  -3 -16  683.43   19.61
  -1  -3 -16  721.95   19.46
   1  -3  16  718.64   16.50
  -1  -3 -16  736.82   15.21
   1  -3  16  744.64   16.41
  -1  -3 -16  714.07   15.76
   1  -3  16  706.85   16.41
  -1  -3 -16  717.20   16.89
   1  -3  17   14.40    1.86
   1  -3  17   12.35    1.82
   1  -3  17   14.44    1.84
  -1  -3 -17   11.87    1.65
   1  -3  17   15.88    2.21
  -1  -3 -17   16.52    1.69
  -1  -3 -17   12.52    1.97
  -1  -3 -17   15.19    2.85
  -1  -3 -17   13.74    2.79
  -1  -3 -18  137.69    6.29
   1  -3  18  139.24    5.56
   1  -3  18  147.88    5.89
  -1  -3 -18  146.46    5.26
  -1  -3 -18  137.18    5.32
  -1  -3 -18  134.30    7.91
  -1  -3 -18  131.40    7.82
   1  -3  18  141.51    5.77
  -1  -3 -19  470.75   13.68
   1  -3  19  522.90   12.53
   1  -3  19  485.66   12.60
  -1  -3 -19  497.03   16.74
  -1  -3 -19  497.95   16.82
  -1  -3 -19  486.03   12.07
  -1  -3 -19  495.67   12.03
   1  -3  19  498.18   12.69
  -1  -3 -20  694.03   15.84
   1  -3  20  720.94   16.47
   1  -3  20  724.51   16.47
  -1  -3 -20  667.44   20.98
  -1  -3 -20  741.06   21.73
  -1  -3 -20  690.70   17.96
  -1  -3 -21   12.26    3.16
   1  -3  21   12.22    1.80
  -1  -3 -21   11.43    2.78
  -1  -3 -21   14.95    2.37
   1  -3  21   14.78    1.95
  -1  -3 -21   14.39    1.85
  -1  -3 -22    9.31    2.94
  -1  -3 -22   14.17    3.15
  -1  -3 -22   11.41    2.27
  -1  -3 -23  232.47    9.47
  -1  -3 -23  226.04   11.85
  -1  -3 -24  299.36   11.26
  -1  -3 -24  289.19   13.82
  -1  -3 -25   24.83    4.32
  -1  -3 -25   36.45    3.98
  -1  -3 -26   33.15    5.14
   1  -2 -27   46.37    5.22
   1  -2 -26   25.30    4.00
   1  -2 -25   24.79    3.79
  -1  -2  24   79.59    7.08
   1  -2 -24   85.64    6.57
   1  -2 -23    5.89    2.19
  -1  -2  23    5.63    2.43
   1  -2 -22   66.51    5.96
  -1  -2  22   66.25    6.27
   1  -2 -22   63.61    5.39
   1  -2 -21  230.97   10.92
  -1  -2  21  230.86   11.34
   1  -2 -21  222.37    9.92
  -1  -2  20  254.86    7.61
   1  -2 -20  275.09   11.51
   1  -2 -20  251.19   10.29
   1  -2 -20  222.51    5.18
   1  -2 -20  219.59    5.16
  -1  -2  20  245.32    7.69
  -1  -2  20  250.46   11.41
  -1  -2  19  115.75    7.42
   1  -2 -19  112.78    6.58
   1  -2 -19  119.22    7.34
   1  -2 -19  102.07    3.26
  -1  -2  19  112.88    4.71
  -1  -2  19  107.26    4.78
  -1  -2  18  336.12    9.18
  -1  -2  18  362.09   13.30
   1  -2 -18  344.24   11.81
  -1  -2  18  345.99    9.42
   1  -2 -18  346.74   12.74
  -1  -2  17  831.84   17.64
  -1  -2  17  827.73   22.26
   1  -2 -17  848.10   20.78
   1  -2 -17  848.24   21.99
  -1  -2  17  849.88   18.01
   1  -2 -17  816.31   21.74
   1  -2 -17  793.41   15.75
  -1  -2  16  484.11   11.76
  -1  -2  16  498.71   15.63
   1  -2 -16  489.18   14.22
   1  -2 -16  488.41   15.16
  -1  -2  16  494.74   12.07
   1  -2 -16  488.70   15.17
   1  -2 -16  486.80   10.31
  -1  -2  15  240.52    7.17
  -1  -2  15  237.73    9.83
   1  -2 -15  236.49    8.84
   1  -2 -15  242.65    9.62
  -1  -2  15  239.44    7.36
   1  -2 -15  239.02    9.62
   1  -2 -15  233.71    5.98
  -1  -2  14  480.63   11.49
  -1  -2  14  465.03   14.47
   1  -2 -14  482.22   13.49
   1  -2 -14  481.19   14.29
  -1  -2  14  491.80   11.81
   1  -2 -14  512.43   14.71
   1  -2 -14  480.63   10.20
   1  -2 -13  448.67   12.52
   1  -2 -13  446.49    9.59
  -1  -2  13  440.02   10.72
  -1  -2  13  468.17   13.75
  -1  -2  13  439.21   10.98
   1  -2 -13  443.70   13.17
  -1  -2  12  236.79    8.79
  -1  -2  12  233.70    8.27
   1  -2 -12  245.21    8.79
   1  -2 -12  260.64    8.69
  -1  -2  12  241.23    9.00
   1  -2 -12  253.68    8.37
   1  -2 -12  248.19    6.13
  -1  -2  12  240.94    7.24
  -1  -2  12  237.77    6.92
  -1  -2  11  837.49   19.97
   1  -2 -11  879.20   20.00
   1  -2 -11  911.30   19.74
  -1  -2  11  835.32   20.12
   1  -2 -11  880.29   19.23
  -1  -2  11  888.34   19.51
  -1  -2  11  828.22   17.50
  -1  -2  11  893.62   18.04
   1  -2 -11  856.11   16.48
   1  -2 -10 1409.99   25.29
  -1  -2  10 1375.71   26.69
   1  -2 -10 1401.09   28.53
  -1  -2  10 1406.07   28.82
   1  -2 -10 1491.42   28.36
   1  -2 -10 1389.39   27.70
  -1  -2  10 1373.15   26.28
  -1  -2  10 1387.22   28.65
   1  -2  -9 1001.05   20.96
  -1  -2   9 1045.75   22.12
   1  -2  -9 1054.58   21.34
   1  -2  -9 1067.21   21.65
  -1  -2   9 1032.13   22.14
   1  -2  -9 1054.63   21.94
  -1  -2   9 1023.94   20.20
  -1  -2   9 1043.46   20.52
   1  -2  -9 1026.27   19.28
   1  -2  -8  200.22    6.37
  -1  -2   8  196.01    6.83
   1  -2  -8  223.48    6.73
   1  -2  -8  218.55    6.83
  -1  -2   8  198.93    6.89
   1  -2  -8  214.87    6.98
  -1  -2   8  215.87    6.05
  -1  -2   8  214.80    6.23
   1  -2  -8  211.46    5.48
  -1  -2   7 4052.77   70.00
   1  -2  -7 3949.63   69.15
   1  -2  -7 4062.78   67.93
   1  -2  -7 4041.32   69.41
   1  -2  -7 4054.84   69.53
  -1  -2   7 4019.20   70.03
   1  -2  -7 4143.83   69.87
  -1  -2   7 3976.98   68.57
  -1  -2   7 3899.44   68.95
   1  -2  -6 1662.99   29.88
  -1  -2   6 1642.87   30.68
   1  -2  -6 1759.39   30.97
   1  -2  -6 1660.57   30.87
   1  -2  -6 1795.26   31.25
  -1  -2   6 1699.26   31.22
  -1  -2   6 1678.73   31.41
   1  -2  -6 1682.82   31.02
  -1  -2   6 1571.10   31.20
  -1  -2   6 1712.55   30.52
   1  -2  -5  316.48    7.81
  -1  -2   5  334.06    7.85
   1  -2  -5  323.93    8.03
  -1  -2   5  324.97    8.18
   1  -2  -5  332.38    8.02
  -1  -2   5  309.09    8.04
   1  -2  -5  329.76    6.12
   1  -2  -5  320.81    7.49
  -1  -2   5  339.34    8.05
  -1  -2   5  318.04    8.09
  -1  -2   4 1513.90   28.37
   1  -2  -4 1626.26   28.31
   1  -2  -4 1592.42   26.75
  -1  -2   4 1548.52   28.36
  -1  -2   4 1582.38   28.56
   1  -2  -4 1556.27   28.48
  -1  -2   4 1528.81   28.38
   1  -2  -4 1616.50   28.17
  -1  -2   4 1624.00   28.63
   1  -2  -4 1526.59   28.06
  -1  -2   3 2588.73   44.16
   1  -2  -3 2519.50   44.04
  -1  -2   3 2506.11   43.86
   1  -2  -3 2576.39   43.76
   1  -2  -3 2565.80   42.96
   1  -2  -3 2607.79   43.67
  -1  -2   3 2531.62   43.87
   1  -2  -3 2515.25   44.28
  -1  -2   2 2475.31   43.29
  -1  -2   2 2591.37   43.51
   1  -2  -2 2536.62   43.90
   1  -2  -2 2540.74   43.90
   1  -2  -2 2547.63   43.05
   1  -2  -2 2564.39   43.13
  -1  -2   2 2485.46   43.27
   1  -2  -2 2593.70   43.23
   1  -2  -1 1341.71   24.45
   1  -2  -1 1359.16   24.05
   1  -2  -1 1327.38   24.60
  -1  -2   1 1352.84   23.78
   1  -2  -1 1360.57   23.76
  -1  -2   1 1367.49   23.76
   1  -2  -1 1357.20   23.70
  -1  -2   1 1369.62   23.77
  -1  -2   0 1374.51   23.75
   1  -2   0 1372.92   24.17
  -1  -2   0 1404.48   24.16
  -1  -2   0 1412.92   24.15
   1  -2   0 1368.38   24.10
   1  -2   0 1380.06   24.73
   1  -2   0 1376.27   24.94
  -1  -2   0 1381.29   24.79
  -1  -2  -1 2591.59   44.32
  -1  -2  -1 2588.06   43.95
   1  -2   1 2592.06   43.93
  -1  -2  -1 2618.22   43.94
   1  -2   1 2534.20   44.65
   1  -2   1 2615.16   44.03
   1  -2   2 2506.19   41.91
  -1  -2  -2 2509.87   41.85
  -1  -2  -2 2432.00   42.52
  -1  -2  -2 2506.64   41.75
   1  -2   2 2283.34   42.43
   1  -2   2 2502.69   42.03
  -1  -2  -2 2504.29   41.88
   1  -2   2 2237.91   42.36
   1  -2   3 2214.01   38.68
   1  -2   3 2265.20   38.31
  -1  -2  -3 2163.80   38.18
  -1  -2  -3 2196.83   38.55
  -1  -2  -3 2149.86   37.50
   1  -2   3 2175.41   38.67
  -1  -2  -3 2160.15   38.20
   1  -2   3 2283.35   38.47
  -1  -2  -4 1273.14   23.29
   1  -2   4 1172.29   23.51
  -1  -2  -4 1268.90   23.25
  -1  -2  -4 1277.71   21.98
   1  -2   4 1253.17   23.24
   1  -2   4 1244.32   23.39
   1  -2   4 1279.54   23.41
   1  -2   4 1221.62   23.43
   1  -2   4 1225.73   23.31
  -1  -2  -4 1266.07   23.29
   1  -2   5 2549.52   46.07
  -1  -2  -5 2633.30   44.42
   1  -2   5 2691.18   46.26
   1  -2   5 2579.78   46.63
   1  -2   5 2684.88   46.61
  -1  -2  -5 2680.65   44.13
  -1  -2  -5 2654.34   46.46
   1  -2   5 2695.80   46.47
   1  -2   5 2701.93   46.74
  -1  -2  -5 2633.33   46.05
  -1  -2  -5 2654.70   46.48
   1  -2   5 2603.19   46.59
   1  -2   5 2534.85   46.05
   1  -2   6  861.31   17.92
  -1  -2  -6  883.10   17.43
  -1  -2  -6  861.01   18.03
  -1  -2  -6  883.95   15.96
   1  -2   6  896.85   18.08
   1  -2   6  886.48   17.44
   1  -2   6  877.24   18.09
   1  -2   6  901.14   18.36
  -1  -2  -6  867.78   18.05
   1  -2   6  858.05   17.39
   1  -2   6  872.85   17.43
   1  -2   6  896.99   17.57
  -1  -2  -6  894.82   15.62
   1  -2   7  927.97   19.14
  -1  -2  -7  963.26   18.50
  -1  -2  -7  920.91   19.50
  -1  -2  -7  944.33   17.36
   1  -2   7  915.69   19.27
   1  -2   7  947.12   18.54
   1  -2   7  946.01   19.36
   1  -2   7  939.20   18.49
  -1  -2  -7  923.64   16.95
   1  -2   7  950.06   18.52
  -1  -2  -7  946.90   19.44
   1  -2   7  889.64   18.45
  -1  -2  -7  952.60   16.33
  -1  -2  -7  947.70   19.53
   1  -2   7  942.33   19.71
  -1  -2  -8 1177.43   22.22
  -1  -2  -8 1145.24   23.53
   1  -2   8 1177.67   23.95
  -1  -2  -8 1145.80   23.63
  -1  -2  -8 1148.97   21.31
   1  -2   8 1166.75   22.16
   1  -2   8 1166.74   22.25
   1  -2   8 1200.86   23.39
   1  -2   8 1149.83   22.99
   1  -2   8 1159.53   22.19
  -1  -2  -8 1128.43   20.73
   1  -2   8 1123.18   22.09
  -1  -2  -8 1150.59   23.42
  -1  -2  -9 1391.92   28.09
  -1  -2  -9 1358.27   25.58
  -1  -2  -9 1375.60   24.84
   1  -2   9 1365.35   26.16
   1  -2   9 1413.71   27.48
   1  -2   9 1363.52   27.03
   1  -2   9 1438.33   28.49
  -1  -2  -9 1384.31   27.89
   1  -2   9 1405.17   26.22
   1  -2   9 1388.72   26.15
  -1  -2  -9 1418.05   27.84
   1  -2   9 1384.51   26.20
   1  -2  10 2095.10   37.36
   1  -2  10 2098.66   37.42
   1  -2  10 2119.18   39.03
   1  -2  10 2002.37   38.41
   1  -2  10 2106.18   40.16
  -1  -2 -10 2055.52   39.57
  -1  -2 -10 2117.64   39.47
  -1  -2 -10 2057.77   39.77
  -1  -2 -10 2072.72   37.10
   1  -2  10 1996.17   37.32
  -1  -2 -10 2047.50   36.19
   1  -2  10 2027.05   37.34
  -1  -2 -11  597.40   15.35
  -1  -2 -11  581.95   12.20
   1  -2  11  583.79   14.38
   1  -2  11  566.37   13.93
   1  -2  11  586.87   15.52
  -1  -2 -11  580.89   15.04
  -1  -2 -11  583.78   14.85
   1  -2  11  577.90   12.88
  -1  -2 -11  569.08   12.99
   1  -2  11  556.73   12.77
   1  -2  11  587.33   12.92
   1  -2  12  425.82   11.49
  -1  -2 -12  434.16   10.37
  -1  -2 -12  409.00   12.54
  -1  -2 -12  420.23    9.80
   1  -2  12  408.55   11.69
  -1  -2 -12  407.60   12.33
   1  -2  12  427.66   12.95
  -1  -2 -12  433.95   12.43
  -1  -2 -12  427.62   10.71
   1  -2  12  417.80   10.24
   1  -2  12  428.55   10.36
   1  -2  12  435.15   10.40
   1  -2  13 1001.08   20.21
  -1  -2 -13 1013.05   23.64
  -1  -2 -13  985.22   20.85
   1  -2  13  999.53   20.12
  -1  -2 -13 1009.12   19.82
   1  -2  13  978.25   20.13
  -1  -2 -13  988.01   20.12
   1  -2  13  992.70   21.60
   1  -2  13 1041.02   24.02
  -1  -2 -13 1021.39   23.30
  -1  -2 -14 1097.71   25.97
  -1  -2 -14 1116.62   23.35
   1  -2  14 1142.13   22.20
  -1  -2 -14 1090.30   22.02
   1  -2  14 1121.48   22.23
  -1  -2 -14 1135.27   25.80
  -1  -2 -14 1130.51   22.31
   1  -2  14 1121.26   22.21
  -1  -2 -15  494.83   15.37
  -1  -2 -15  513.63   15.45
  -1  -2 -15  516.42   13.17
   1  -2  15  498.21   11.74
  -1  -2 -15  500.10   11.93
   1  -2  15  500.31   11.87
  -1  -2 -15  495.67   14.89
  -1  -2 -15  496.80   11.91
   1  -2  15  487.28   11.75
  -1  -2 -16  152.90    8.04
  -1  -2 -16  158.10    8.18
  -1  -2 -16  167.38    6.75
   1  -2  16  169.71    5.66
  -1  -2 -16  171.22    5.99
   1  -2  16  157.95    5.63
  -1  -2 -16  162.59    7.97
  -1  -2 -16  166.46    5.81
   1  -2  16  163.86    5.67
   1  -2  17  763.28   16.45
  -1  -2 -17  769.40   16.73
  -1  -2 -17  775.23   17.07
  -1  -2 -17  760.97   18.42
   1  -2  17  763.55   16.20
  -1  -2 -17  780.86   21.49
  -1  -2 -17  754.29   21.12
   1  -2  17  761.92   16.46
   1  -2  18  611.91   13.82
  -1  -2 -18  601.38   14.16
  -1  -2 -18  618.45   14.64
  -1  -2 -18  595.02   15.95
   1  -2  18  612.29   13.56
  -1  -2 -18  626.93   18.82
  -1  -2 -18  594.17   18.57
   1  -2  18  603.46   13.79
   1  -2  19  141.87    5.21
  -1  -2 -19  125.34    5.29
   1  -2  19  133.69    4.98
  -1  -2 -19  143.21    8.33
  -1  -2 -19  139.45    8.24
  -1  -2 -19  134.50    5.73
   1  -2  19  147.78    5.28
  -1  -2 -19  135.72    6.61
  -1  -2 -20    0.40    1.86
  -1  -2 -20    2.02    1.97
  -1  -2 -20    3.39    1.26
  -1  -2 -20    3.66    1.58
   1  -2  20    2.80    0.91
   1  -2  20    3.46    0.99
  -1  -2 -21  166.24    6.68
   1  -2  21  163.65    5.61
   1  -2  21  160.39    5.56
  -1  -2 -21  166.02    7.78
  -1  -2 -21  146.62    9.04
  -1  -2 -21  158.93    9.30
  -1  -2 -22   96.19    5.09
  -1  -2 -22   90.54    7.24
  -1  -2 -22   96.68    7.42
  -1  -2 -22   98.48    6.09
  -1  -2 -23  257.28   10.39
   1  -2  23  249.44    9.62
  -1  -2 -23  257.27   12.46
   1  -2  24   38.17    3.74
  -1  -2 -24   41.00    5.38
  -1  -2 -24   39.34    4.10
  -1  -2 -25   79.97    5.85
  -1  -2 -25   82.83    7.44
  -1  -2 -26   16.36    3.92
  -1  -2 -26   25.57    3.71
   1  -1 -27  352.91   14.65
   1  -1 -26    4.30    2.35
   1  -1 -25  148.57    8.93
  -1  -1  25  151.30    9.98
   1  -1 -25  154.16    7.82
  -1  -1  24   52.49    5.83
   1  -1 -24   54.48    5.37
  -1  -1  23  603.25   20.27
   1  -1 -23  546.52   17.96
  -1  -1  22   30.36    4.48
   1  -1 -22   26.58    3.62
   1  -1 -22   30.33    4.20
   1  -1 -21  393.14   14.10
  -1  -1  21  387.00   15.12
   1  -1 -21  418.73   15.19
   1  -1 -20   63.83    2.84
   1  -1 -20   71.12    5.85
   1  -1 -20   60.18    2.78
  -1  -1  20   69.90    3.58
   1  -1 -20   66.57    5.29
  -1  -1  20   72.92    6.09
  -1  -1  19  723.75   20.84
  -1  -1  19  726.69   15.39
   1  -1 -19  678.28   14.03
   1  -1 -19  653.35   13.96
   1  -1 -19  693.12   19.32
   1  -1 -19  697.96   20.19
   1  -1 -18   12.05    2.67
  -1  -1  18   15.80    1.80
   1  -1 -18   13.23    1.43
   1  -1 -18   19.16    2.90
  -1  -1  18   12.23    2.77
  -1  -1  17  862.49   18.04
   1  -1 -17  864.48   22.54
   1  -1 -17  905.44   22.80
  -1  -1  17  897.36   23.23
   1  -1 -17  832.87   17.05
   1  -1 -17  876.91   21.68
  -1  -1  17  862.62   17.41
  -1  -1  16  388.35   13.43
   1  -1 -16  400.26   13.21
  -1  -1  16  393.38    9.76
   1  -1 -16  370.05   12.85
  -1  -1  16  374.30    9.16
   1  -1 -16  378.10   12.25
   1  -1 -16  373.53    8.99
  -1  -1  15 1335.86   30.07
   1  -1 -15 1315.12   29.51
  -1  -1  15 1338.94   25.33
   1  -1 -15 1298.31   29.62
   1  -1 -15 1309.22   24.49
  -1  -1  15 1303.19   24.63
   1  -1 -15 1282.02   28.41
   1  -1 -14   23.49    2.88
  -1  -1  14   30.18    3.30
   1  -1 -14   32.60    2.00
   1  -1 -14   28.24    2.81
  -1  -1  14   26.67    1.84
  -1  -1  14   27.10    2.07
   1  -1 -13  932.45   21.56
   1  -1 -13  897.06   17.44
   1  -1 -13  887.91   20.59
  -1  -1  13  884.40   21.64
  -1  -1  13  914.11   18.26
  -1  -1  13  878.51   17.50
  -1  -1  12  473.51   13.60
   1  -1 -12  496.54   13.62
   1  -1 -12  476.36   10.35
  -1  -1  12  480.96   12.77
   1  -1 -12  468.23   12.81
   1  -1 -12  498.19   13.20
  -1  -1  12  482.22   13.79
  -1  -1  12  479.75   11.07
  -1  -1  12  476.41   10.45
  -1  -1  11 2298.66   43.70
   1  -1 -11 2280.31   43.62
   1  -1 -11 2231.43   39.82
  -1  -1  11 2312.36   42.79
  -1  -1  11 2311.92   40.65
  -1  -1  11 2255.19   39.84
  -1  -1  11 2286.73   43.81
   1  -1 -11 2372.13   43.22
   1  -1 -11 2236.93   42.72
   1  -1 -10   70.22    3.83
  -1  -1  10   76.09    3.94
   1  -1 -10   69.36    4.05
   1  -1 -10   66.36    2.75
  -1  -1  10   69.63    3.11
  -1  -1  10   69.43    2.78
  -1  -1  10   72.62    4.22
   1  -1 -10   73.73    4.01
  -1  -1  10   71.07    4.14
   1  -1  -9  975.88   20.55
  -1  -1   9 1006.44   20.68
  -1  -1   9  984.86   21.26
  -1  -1   9  988.32   18.53
   1  -1  -9 1011.16   21.22
   1  -1  -9  997.59   18.59
  -1  -1   9  995.20   19.27
   1  -1  -9  982.67   20.85
  -1  -1   9  973.39   21.30
   1  -1  -8  116.65    4.72
   1  -1  -8  131.88    3.93
  -1  -1   8  128.93    4.28
  -1  -1   8  127.51    3.85
  -1  -1   8  132.63    5.29
   1  -1  -8  129.82    5.13
   1  -1  -8  124.96    4.95
  -1  -1   8  141.90    5.46
   1  -1  -7 1678.84   32.02
   1  -1  -7 1752.36   30.61
  -1  -1   7 1731.58   31.17
  -1  -1   7 1722.81   30.43
  -1  -1   7 1693.80   32.56
   1  -1  -7 1779.27   32.50
   1  -1  -7 1769.15   32.26
  -1  -1   7 1740.45   32.71
   1  -1  -6  503.01   11.36
   1  -1  -6  506.21   10.36
  -1  -1   6  509.45   10.77
  -1  -1   6  506.49   10.19
  -1  -1   6  477.90   11.60
  -1  -1   6  499.97   11.68
   1  -1  -6  509.44   11.51
   1  -1  -6  509.92   11.36
   1  -1  -5 1943.71   34.81
   1  -1  -5 1942.71   34.04
  -1  -1   5 1951.40   34.38
   1  -1  -5 1996.91   34.81
  -1  -1   5 1939.25   35.12
   1  -1  -5 1969.09   34.96
   1  -1  -5 1993.30   34.94
  -1  -1   5 1916.82   35.12
  -1  -1   5 1933.72   33.79
   1  -1  -4 1266.76   22.78
  -1  -1   4 1227.01   23.00
   1  -1  -4 1231.58   22.93
  -1  -1   4 1238.07   22.68
  -1  -1   4 1240.45   23.02
   1  -1  -4 1278.73   22.94
   1  -1  -4 1234.40   22.45
  -1  -1   3 3000.62   50.22
  -1  -1   3 2856.46   50.06
   1  -1  -3 2947.22   50.08
   1  -1  -3 3008.47   48.85
  -1  -1   3 3012.32   50.17
   1  -1  -3 2959.36   50.02
   1  -1  -3 2993.77   49.98
  -1  -1   3 2896.79   50.08
   1  -1  -2  300.21    6.77
  -1  -1   2  297.47    6.59
  -1  -1   2  308.82    6.67
   1  -1  -2  307.44    6.52
  -1  -1   2  293.19    6.56
   1  -1  -2  289.33    6.51
  -1  -1   1  730.74   13.86
   1  -1  -1  745.61   13.82
  -1  -1   1  781.02   14.13
  -1  -1   1  737.90   13.91
   1  -1  -1  771.39   13.94
  -1  -1   0 2406.75   41.04
  -1  -1   0 2394.32   40.82
   1  -1   0 2440.99   40.87
  -1  -1   0 2392.14   40.45
  -1  -1   0 2406.02   40.80
   1  -1   0 2405.43   40.77
  -1  -1  -1 1782.62   30.69
   1  -1   1 1799.32   30.76
  -1  -1  -1 1765.10   30.65
   1  -1   1 1775.96   30.65
  -1  -1  -1 1776.70   29.93
  -1  -1  -1 1757.05   30.65
  -1  -1  -2  996.14   17.87
   1  -1   2  983.42   17.88
   1  -1   2  975.80   17.87
  -1  -1  -2  982.77   16.79
  -1  -1  -2  948.89   18.00
  -1  -1  -2  941.83   17.44
   1  -1   2  987.21   17.99
  -1  -1  -2  978.58   17.88
   1  -1   2  954.10   17.89
  -1  -1  -3  689.23   12.64
   1  -1   3  679.99   13.51
  -1  -1  -3  682.21   13.51
   1  -1   3  688.76   13.62
   1  -1   3  699.81   13.40
  -1  -1  -3  678.76   12.20
   1  -1   3  664.80   13.19
   1  -1   3  680.96   13.49
  -1  -1  -3  701.04   13.53
  -1  -1  -3  712.36   13.55
   1  -1   3  662.82   13.20
   1  -1   4 1376.42   24.85
  -1  -1  -4 1367.49   23.62
  -1  -1  -4 1377.99   23.66
   1  -1   4 1343.66   24.44
   1  -1   4 1400.20   25.18
  -1  -1  -4 1342.78   25.10
   1  -1   4 1332.96   24.43
  -1  -1  -4 1364.41   25.13
   1  -1   4 1380.74   25.02
   1  -1   4 1381.58   25.28
  -1  -1  -4 1401.61   24.87
   1  -1   4 1315.60   24.96
  -1  -1  -5  178.89    4.44
   1  -1   5  182.27    5.26
  -1  -1  -5  178.48    5.50
  -1  -1  -5  178.97    4.09
  -1  -1  -5  187.57    5.19
   1  -1   5  175.89    5.31
  -1  -1  -5  180.22    5.52
   1  -1   5  184.49    5.52
   1  -1   5  180.53    4.82
  -1  -1  -5  184.85    4.56
   1  -1   5  188.63    5.69
   1  -1   5  181.12    5.32
   1  -1   5  175.92    4.78
   1  -1   6 4462.43   77.90
   1  -1   6 4600.60   78.73
  -1  -1  -6 4592.71   78.51
   1  -1   6 4555.35   76.86
   1  -1   6 4465.38   77.83
  -1  -1  -6 4648.11   75.64
   1  -1   6 4530.61   77.92
  -1  -1  -6 4575.37   76.66
   1  -1   6 4551.78   76.95
   1  -1   6 4627.49   76.88
  -1  -1  -6 4548.15   76.56
   1  -1   6 4555.54   78.43
  -1  -1  -6 4662.29   78.63
  -1  -1  -7  508.87    9.44
   1  -1   7  505.45   10.64
  -1  -1  -7  501.37   12.10
   1  -1   7  511.82   12.41
   1  -1   7  500.63   11.54
  -1  -1  -7  524.94   10.78
   1  -1   7  516.28   11.63
   1  -1   7  493.03   10.65
  -1  -1  -7  522.06   10.60
   1  -1   7  509.46   10.64
  -1  -1  -7  511.78    9.44
   1  -1   7  508.43   11.58
  -1  -1  -7  523.25   12.30
   1  -1   7  501.35   10.63
  -1  -1  -8  197.79    5.37
   1  -1   8  182.06    5.21
   1  -1   8  196.16    5.30
   1  -1   8  200.00    6.21
  -1  -1  -8  197.53    6.74
  -1  -1  -8  184.91    5.48
   1  -1   8  198.90    5.33
  -1  -1  -8  198.35    6.64
   1  -1   8  195.53    5.28
   1  -1   8  196.00    6.88
  -1  -1  -8  192.16    6.63
  -1  -1  -9  932.71   18.31
  -1  -1  -9  920.66   18.67
  -1  -1  -9  972.50   20.50
   1  -1   9  937.31   17.95
   1  -1   9  918.08   19.45
  -1  -1  -9  938.40   20.56
   1  -1   9  962.07   18.11
   1  -1   9  933.96   17.95
   1  -1   9  948.05   18.01
   1  -1   9  949.88   20.81
  -1  -1  -9  944.62   20.43
  -1  -1 -10  548.65   11.79
   1  -1  10  538.43   11.21
  -1  -1 -10  500.78   12.02
  -1  -1 -10  551.72   13.71
   1  -1  10  531.28   12.79
  -1  -1 -10  528.95   13.81
  -1  -1 -10  518.65   11.78
   1  -1  10  517.89   11.14
   1  -1  10  498.77   11.10
   1  -1  10  535.35   11.17
  -1  -1 -10  523.45   13.56
   1  -1  10  512.24   13.93
   1  -1  11   62.59    2.78
  -1  -1 -11   63.26    3.37
  -1  -1 -11   63.51    4.03
  -1  -1 -11   57.15    3.98
  -1  -1 -11   63.38    4.08
   1  -1  11   59.93    4.13
  -1  -1 -11   61.68    3.09
   1  -1  11   60.66    2.70
  -1  -1 -11   58.01    3.01
   1  -1  11   65.34    2.79
   1  -1  11   63.96    3.67
   1  -1  12  245.96    6.44
  -1  -1 -12  237.26    7.58
  -1  -1 -12  252.35    8.81
  -1  -1 -12  228.17    8.81
   1  -1  12  242.79    6.38
  -1  -1 -12  237.05    6.98
   1  -1  12  245.73    8.01
  -1  -1 -12  242.27    8.80
   1  -1  12  230.72    8.99
  -1  -1 -12  241.48    7.18
   1  -1  12  241.52    6.39
  -1  -1 -13  254.68    7.72
   1  -1  13  262.36    6.78
  -1  -1 -13  265.06    9.80
   1  -1  13  268.49    6.85
   1  -1  13  257.21    9.89
  -1  -1 -13  254.28    9.43
   1  -1  13  267.09    8.62
  -1  -1 -13  254.01    8.18
  -1  -1 -13  259.70    7.54
   1  -1  13  261.29    6.80
  -1  -1 -14  409.11   10.67
   1  -1  14  418.37    9.41
  -1  -1 -14  415.38   13.17
   1  -1  14  399.09    9.33
  -1  -1 -14  391.76   12.61
   1  -1  14  395.19   11.54
  -1  -1 -14  402.95   10.28
   1  -1  14  404.90    9.36
  -1  -1 -14  410.99   11.48
  -1  -1 -15  295.25    9.57
   1  -1  15  310.18    7.62
   1  -1  15  301.12    7.57
  -1  -1 -15  286.44   10.70
   1  -1  15  298.58    7.47
  -1  -1 -15  291.37    8.83
  -1  -1 -15  302.89    8.53
  -1  -1 -15  312.87   11.42
  -1  -1 -16  179.67    7.33
   1  -1  16  185.45    5.45
   1  -1  16  192.85    5.52
  -1  -1 -16  161.61    8.02
  -1  -1 -16  189.66    6.88
  -1  -1 -16  184.80    8.90
  -1  -1 -16  176.10    8.60
   1  -1  16  190.39    5.42
  -1  -1 -16  180.92    6.32
  -1  -1 -17  200.18    9.53
  -1  -1 -17  200.92    9.50
  -1  -1 -17  192.51    7.92
   1  -1  17  205.44    5.73
   1  -1  17  204.65    5.82
  -1  -1 -17  200.07    7.33
  -1  -1 -17  202.67    6.86
   1  -1  17  205.11    5.82
  -1  -1 -18  431.30   15.07
  -1  -1 -18  404.00   14.65
   1  -1  18  430.80    9.73
  -1  -1 -18  436.41   13.10
   1  -1  18  421.83    9.52
  -1  -1 -18  428.14   11.99
   1  -1  18  428.97    9.71
  -1  -1 -18  406.86   11.04
   1  -1  19  141.40    4.50
  -1  -1 -19  128.24    5.47
   1  -1  19  134.44    4.29
   1  -1  19  149.83    6.57
  -1  -1 -19  141.84    6.27
  -1  -1 -19  133.04    8.12
  -1  -1 -19  129.45    8.00
  -1  -1 -19  134.28    6.79
   1  -1  20  130.98    4.24
   1  -1  20  122.16    6.09
  -1  -1 -20  121.80    5.35
  -1  -1 -20  117.97    7.90
  -1  -1 -20  124.84    6.76
  -1  -1 -20  132.08    6.14
  -1  -1 -21  129.36    8.25
  -1  -1 -21  117.33    8.00
   1  -1  21  122.80    6.16
  -1  -1 -21  117.52    6.69
  -1  -1 -21  122.87    6.09
  -1  -1 -22  157.20    9.56
  -1  -1 -22  147.63    9.23
   1  -1  22  159.41    7.11
  -1  -1 -22  152.88    7.83
  -1  -1 -22  156.09    7.05
  -1  -1 -23  102.97    7.97
   1  -1  23  108.48    5.87
  -1  -1 -23  108.74    6.81
  -1  -1 -23  110.68    6.03
  -1  -1 -24  241.86   12.51
   1  -1  24  239.45    9.18
  -1  -1 -24  244.75   10.56
  -1  -1 -24  246.82    9.46
  -1  -1 -25   56.97    5.12
  -1  -1 -25   50.04    5.99
  -1  -1 -26  115.73    7.54
  -1  -1 -26  124.71    9.31
   1   0 -27    7.83    2.74
   1   0 -26   30.24    4.41
   1   0 -26   20.41    3.32
   1   0 -25    4.28    2.13
   1   0 -25    8.95    2.33
   1   0 -24  158.42    9.11
   1   0 -23   83.25    6.48
   1   0 -22   30.56    3.99
   1   0 -21    0.72    1.44
   1   0 -21    0.24    0.71
   1   0 -21   -0.12    0.73
   1   0 -20  154.25    8.14
   1   0 -20  140.74    5.07
  -1   0  20  150.43    4.51
   1   0 -20  134.50    5.04
   1   0 -19  275.85    7.92
   1   0 -19  276.65    7.99
  -1   0  19  299.80    7.89
  -1   0  19  297.82    7.22
   1   0 -19  305.45   11.63
   1   0 -19  314.62    7.19
   1   0 -18 1098.74   26.11
  -1   0  18 1089.77   20.18
   1   0 -18 1083.46   20.00
  -1   0  18 1101.76   21.11
   1   0 -17  193.04    5.07
   1   0 -17  176.46    8.26
   1   0 -17  169.08    5.78
  -1   0  17  179.81    5.67
   1   0 -16  714.12   13.85
   1   0 -16  717.42   18.80
   1   0 -16  686.96   15.13
  -1   0  16  713.40   14.94
   1   0 -15  272.87    6.46
   1   0 -15  277.15   10.00
   1   0 -15  262.79    7.46
  -1   0  15  279.67    7.37
   1   0 -14  459.11    9.49
   1   0 -14  452.53   10.70
   1   0 -14  445.13   13.20
  -1   0  14  458.71   10.48
  -1   0  13   71.80    3.24
  -1   0  13   74.96    2.64
   1   0 -13   69.18    3.24
   1   0 -13   75.77    2.65
  -1   0  13   78.44    4.38
   1   0 -13   75.65    4.55
  -1   0  12 1221.84   25.23
  -1   0  12 1205.58   21.57
   1   0 -12 1223.14   23.03
  -1   0  12 1161.43   22.83
   1   0 -12 1231.07   21.59
   1   0 -12 1197.26   25.68
  -1   0  11  842.17   18.64
  -1   0  11  851.95   15.43
   1   0 -11  813.78   16.66
  -1   0  11  824.72   16.65
   1   0 -11  865.61   15.44
   1   0 -11  803.77   18.86
  -1   0  10 1118.45   23.02
  -1   0  10 1101.58   21.20
  -1   0  10 1112.50   19.87
   1   0 -10 1114.16   21.23
   1   0 -10 1118.95   23.41
   1   0 -10 1154.84   19.90
   1   0  -9    8.70    1.01
  -1   0   9    9.75    1.07
   1   0  -9    8.31    1.35
  -1   0   9    8.60    1.33
  -1   0   9    8.95    0.73
  -1   0   8 1620.21   30.39
   1   0  -8 1568.57   30.52
  -1   0   8 1626.28   28.95
   1   0  -8 1610.01   28.89
  -1   0   8 1613.64   27.55
  -1   0   7  750.61   15.47
   1   0  -7  722.13   15.64
  -1   0   7  729.05   13.10
   1   0  -7  720.54   14.29
  -1   0   7  729.14   14.32
  -1   0   6 1655.73   27.86
   1   0  -6 1639.88   29.09
  -1   0   6 1662.24   29.15
  -1   0   6 1598.49   29.98
   1   0  -6 1596.53   30.16
   1   0  -5 1721.03   30.43
  -1   0   5 1724.03   30.49
  -1   0   5 1734.85   29.26
  -1   0   4  986.30   18.57
   1   0  -4 1022.05   18.58
  -1   0   4 1014.18   17.53
  -1   0   3 2831.47   47.18
   1   0  -3 2750.83   47.15
  -1   0   3 2741.64   46.27
   1   0  -2  622.45   12.30
  -1   0   2  651.41   11.77
   1   0  -2  640.93   11.74
  -1   0   1 4939.73   83.50
  -1   0   1 5095.57   83.32
   1   0  -1 5032.19   83.31
  -1   0   0 5268.97   87.12
   1   0   0 5347.79   87.05
   1   0   0 5139.23   87.27
  -1   0  -1  566.34   10.58
   1   0   1  541.64   10.56
   1   0   1  540.22   10.23
  -1   0  -1  531.70   10.26
   1   0   2  936.82   17.01
  -1   0  -2  944.61   16.97
   1   0   2  921.47   16.76
  -1   0  -2  954.83   16.80
  -1   0  -3 2645.26   43.39
   1   0   3 2601.15   43.44
  -1   0  -3 2555.04   43.45
   1   0   3 2558.62   43.43
   1   0   3 2581.51   43.72
  -1   0  -3 2556.48   43.76
  -1   0  -4 2456.07   41.67
  -1   0  -4 2469.31   42.31
  -1   0  -4 2470.63   41.68
   1   0   4 2442.04   41.74
   1   0   4 2448.90   42.27
  -1   0  -4 2468.43   42.10
   1   0   4 2472.77   42.07
  -1   0  -5  688.43   12.68
   1   0   5  674.76   12.69
  -1   0  -5  667.00   13.43
  -1   0  -5  666.33   12.64
  -1   0  -5  671.72   13.32
   1   0   5  690.89   13.34
   1   0   5  688.26   13.42
   1   0   6 2394.39   41.00
  -1   0  -6 2388.58   41.09
  -1   0  -6 2355.12   39.98
  -1   0  -6 2389.12   41.22
   1   0   6 2308.98   39.91
  -1   0  -6 2309.31   40.96
   1   0   6 2341.90   40.98
  -1   0  -6 2331.67   39.96
  -1   0  -7  316.15    7.88
  -1   0  -7  315.41    7.92
   1   0   7  337.92    8.01
   1   0   7  316.65    7.79
  -1   0  -7  315.20    7.86
   1   0   7  322.26    6.85
   1   0   8 1390.36   24.54
   1   0   8 1393.79   24.53
   1   0   8 1388.99   24.61
  -1   0  -8 1371.59   26.24
   1   0   8 1399.53   26.25
  -1   0  -8 1410.08   26.17
  -1   0  -8 1424.96   26.08
   1   0   9 1433.43   25.12
   1   0   9 1412.76   27.08
   1   0   9 1405.64   25.14
  -1   0  -9 1405.82   27.21
  -1   0  -9 1474.91   26.82
   1   0   9 1429.02   25.09
  -1   0  -9 1427.97   27.04
   1   0  10  490.72   11.80
  -1   0 -10  505.72   12.09
  -1   0 -10  497.82   11.44
   1   0  10  503.57    9.99
   1   0  10  502.41    9.95
  -1   0 -10  485.27   11.75
   1   0  10  488.48    9.89
   1   0  11  292.25    8.48
  -1   0 -11  293.85    8.71
   1   0  11  295.19    6.61
  -1   0 -11  282.42    8.27
  -1   0 -11  313.49    8.24
   1   0  11  296.40    6.60
   1   0  12 1181.00   21.36
   1   0  12 1199.93   21.40
  -1   0 -12 1214.52   23.60
  -1   0 -12 1187.20   24.11
   1   0  12 1199.75   24.26
  -1   0 -12 1158.10   24.52
  -1   0 -13 1428.51   28.81
   1   0  13 1405.29   27.98
   1   0  13 1427.39   25.07
  -1   0 -13 1424.13   27.44
  -1   0 -13 1412.88   28.25
   1   0  13 1392.29   25.08
   1   0  13 1432.73   28.40
  -1   0 -14  601.89   15.38
   1   0  14  600.35   14.62
   1   0  14  613.09   11.78
  -1   0 -14  612.29   14.12
  -1   0 -14  619.32   14.97
   1   0  14  596.61   11.84
   1   0  14  623.37   15.04
  -1   0 -15   42.72    3.48
   1   0  15   44.09    3.16
   1   0  15   42.26    1.86
  -1   0 -15   43.83    2.93
  -1   0 -15   39.55    3.14
   1   0  15   44.20    1.95
   1   0  15   44.15    3.32
   1   0  16  354.76   10.51
   1   0  16  360.30    7.56
  -1   0 -16  358.60   10.89
  -1   0 -16  381.74   11.74
   1   0  16  360.97    7.71
  -1   0 -16  374.01   10.12
  -1   0 -17 2728.17   49.19
  -1   0 -17 2769.70   50.82
   1   0  17 2553.37   49.77
   1   0  17 2695.11   45.64
  -1   0 -17 2691.98   51.67
   1   0  17 2699.46   45.46
  -1   0 -18  135.47    5.62
  -1   0 -18  135.35    6.39
   1   0  18  125.17    5.81
   1   0  18  132.98    3.48
  -1   0 -18  132.80    6.77
   1   0  18  130.99    3.34
  -1   0 -19   50.03    3.44
  -1   0 -19   48.88    3.92
   1   0  19   49.50    3.61
   1   0  19   46.82    1.62
  -1   0 -19   54.23    4.39
   1   0  19   46.54    1.58
  -1   0 -20  351.44   12.38
   1   0  20  344.48   10.83
  -1   0 -20  351.56   10.37
  -1   0 -20  379.94   11.89
  -1   0 -21  298.10   10.54
  -1   0 -21  277.65   11.04
   1   0  21  293.56    9.73
  -1   0 -22    0.66    1.41
  -1   0 -22    1.36    1.44
  -1   0 -23    9.66    2.40
  -1   0 -23   11.27    2.21
   1   0  23    9.83    1.90
  -1   0 -24   31.69    3.58
  -1   0 -24   35.62    4.23
  -1   0 -25  588.41   18.57
  -1   0 -25  588.65   17.06
  -1   0 -26   10.88    3.07
  -1   0 -27    1.61    2.20
   1   1 -27  405.85   16.34
   1   1 -27  416.99   15.09
   1   1 -26    5.18    2.45
   1   1 -26    6.89    2.77
   1   1 -25  143.80    8.15
  -1   1  25  132.03    9.29
   1   1 -25  140.48    8.84
  -1   1  24   54.58    5.93
   1   1 -24   57.49    5.70
   1   1 -23  571.97   19.07
  -1   1  23  634.57   20.78
   1   1 -22   32.66    2.61
   1   1 -22   40.88    4.72
   1   1 -22   33.60    4.18
  -1   1  22   27.94    4.34
   1   1 -22   33.39    2.62
  -1   1  21  426.76   15.72
   1   1 -21  375.66   10.33
   1   1 -21  446.77   15.57
   1   1 -21  414.97   14.74
   1   1 -21  380.55   10.45
  -1   1  20   51.61    1.70
   1   1 -20   62.62    3.58
   1   1 -20   60.99    3.53
   1   1 -20   63.24    5.38
  -1   1  20   66.81    5.89
   1   1 -20   64.96    5.63
  -1   1  19  683.92   13.61
   1   1 -19  675.28   19.31
   1   1 -19  666.94   15.32
   1   1 -19  661.34   15.33
   1   1 -19  720.94   20.14
  -1   1  19  718.31   20.63
  -1   1  19  632.52   12.04
   1   1 -19  704.14   14.33
   1   1 -18   14.69    2.65
   1   1 -18   13.83    1.84
   1   1 -18   12.53    1.50
   1   1 -18   10.01    2.54
  -1   1  18   16.78    3.05
  -1   1  18   13.79    1.38
  -1   1  18   11.69    0.86
   1   1 -17  834.44   16.87
   1   1 -17  860.02   21.80
  -1   1  17  839.07   16.50
   1   1 -17  799.36   17.95
  -1   1  17  892.62   22.89
   1   1 -17  832.67   22.13
  -1   1  17  826.18   14.94
   1   1 -17  870.65   22.19
   1   1 -16  417.67   13.52
  -1   1  16  399.20    9.19
   1   1 -16  407.34   13.19
   1   1 -16  387.34   10.39
  -1   1  16  410.10   13.79
  -1   1  16  391.88    7.76
   1   1 -16  395.32   13.47
   1   1 -16  413.66    9.54
   1   1 -15 1396.84   30.43
  -1   1  15 1390.20   25.15
   1   1 -15 1365.00   30.00
   1   1 -15 1288.11   26.40
  -1   1  15 1387.43   30.84
  -1   1  15 1353.03   23.36
   1   1 -15 1357.58   30.37
   1   1 -15 1362.18   25.33
  -1   1  14   20.17    1.00
  -1   1  14   23.71    1.68
  -1   1  14   20.61    2.82
   1   1 -14   19.92    1.92
   1   1 -14   20.56    2.69
   1   1 -14   23.60    2.86
   1   1 -14   22.99    1.71
   1   1 -13  862.68   16.68
  -1   1  13  825.56   14.76
  -1   1  13  882.71   16.71
  -1   1  13  838.75   20.70
   1   1 -13  846.98   17.85
   1   1 -13  870.88   20.62
   1   1 -13  826.26   20.14
  -1   1  13  858.95   19.26
   1   1 -12  514.05   10.92
  -1   1  12  489.93   13.94
  -1   1  12  509.08   10.95
   1   1 -12  529.53   13.72
  -1   1  12  501.44   14.23
   1   1 -12  502.15   11.94
   1   1 -12  514.45   14.01
   1   1 -12  520.01   13.95
  -1   1  12  511.44   13.03
   1   1 -11 2138.27   36.85
  -1   1  11 2096.61   40.69
  -1   1  11 2093.96   36.95
   1   1 -11 2109.52   39.98
  -1   1  11 2043.16   40.74
   1   1 -11 2101.91   38.10
   1   1 -11 2065.52   40.38
   1   1 -11 2045.71   40.22
  -1   1  11 2115.11   39.35
   1   1 -10   69.25    2.71
  -1   1  10   63.31    3.91
  -1   1  10   64.77    2.71
  -1   1  10   60.32    3.85
   1   1 -10   69.25    3.89
   1   1 -10   70.50    3.25
   1   1 -10   57.29    3.71
   1   1 -10   67.14    3.92
  -1   1  10   68.85    3.66
   1   1  -9  933.83   17.22
  -1   1   9  899.74   19.90
  -1   1   9  932.45   17.46
   1   1  -9  920.38   19.55
  -1   1   9  880.78   19.87
   1   1  -9  910.79   18.20
   1   1  -9  932.00   19.89
   1   1  -9  862.98   19.48
  -1   1   9  923.34   19.10
   1   1  -8  121.34    4.96
   1   1  -8  129.40    3.76
  -1   1   8  116.63    4.99
   1   1  -8  136.40    5.21
   1   1  -8  121.05    4.83
  -1   1   8  128.59    5.19
  -1   1   8  133.23    3.97
  -1   1   8  127.40    4.77
   1   1  -8  116.15    4.19
  -1   1   7 1864.55   34.27
   1   1  -7 1840.68   33.75
  -1   1   7 1846.36   32.26
   1   1  -7 1742.56   32.85
  -1   1   7 1860.53   34.33
   1   1  -7 1864.00   34.04
  -1   1   6  477.22   11.50
  -1   1   6  499.71   11.63
   1   1  -6  503.63   11.49
   1   1  -6  521.11   10.92
   1   1  -6  519.77   11.41
  -1   1   6  507.49   10.47
  -1   1   5 1803.68   32.95
   1   1  -5 1842.64   32.69
  -1   1   5 1849.46   33.04
   1   1  -5 1800.65   32.77
  -1   1   5 1839.19   31.97
   1   1  -5 1792.35   32.31
   1   1  -4 1250.23   22.44
  -1   1   4 1221.32   22.12
   1   1  -4 1233.56   22.41
  -1   1   4 1177.77   22.59
   1   1  -4 1227.51   22.56
  -1   1   4 1229.63   22.68
  -1   1   3 3055.41   50.76
   1   1  -3 3026.45   50.84
  -1   1   3 2927.01   50.83
   1   1  -3 2983.19   50.92
  -1   1   3 3027.21   49.54
   1   1  -3 3028.63   50.71
  -1   1   3 2965.60   50.83
   1   1  -2  301.68    6.62
  -1   1   2  301.39    6.08
  -1   1   2  297.11    6.60
   1   1  -2  311.81    6.61
   1   1  -2  304.67    6.70
  -1   1   2  307.70    6.82
  -1   1   2  296.28    6.60
   1   1  -1  713.83   13.06
  -1   1   1  692.35   13.06
  -1   1   1  691.08   13.07
   1   1  -1  691.83   13.11
  -1   1   1  714.43   12.97
   1   1  -1  720.56   13.04
   1   1   0 2383.00   40.81
  -1   1   0 2431.43   40.81
  -1   1   0 2445.43   40.97
   1   1   0 2454.22   40.46
   1   1   0 2323.12   40.85
  -1   1   0 2397.44   40.85
  -1   1  -1 1758.90   30.15
   1   1   1 1760.88   30.22
  -1   1  -1 1691.23   30.35
   1   1   1 1785.40   29.40
  -1   1  -1 1697.69   30.34
  -1   1  -1 1650.08   30.25
   1   1   1 1779.94   30.15
  -1   1  -1 1727.34   30.09
   1   1   1 1790.13   30.17
  -1   1  -2  965.24   17.98
   1   1   2  992.82   18.13
   1   1   2  982.26   18.03
  -1   1  -2  977.90   17.96
  -1   1  -2 1008.40   18.05
  -1   1  -2  969.66   18.05
   1   1   2  985.79   16.89
   1   1   2  948.80   17.56
  -1   1  -2 1004.75   18.04
   1   1   3  645.98   12.96
  -1   1  -3  641.98   12.83
   1   1   3  647.15   12.91
  -1   1  -3  652.83   12.55
   1   1   3  643.52   11.99
  -1   1  -3  643.70   12.96
  -1   1  -3  639.29   12.53
   1   1   3  641.52   12.84
  -1   1  -3  647.82   12.80
  -1   1  -3  637.67   12.72
   1   1   3  640.00   11.56
  -1   1  -4 1311.83   24.75
   1   1   4 1355.89   23.59
  -1   1  -4 1334.64   24.15
  -1   1  -4 1308.89   24.74
   1   1   4 1353.73   24.68
  -1   1  -4 1359.93   24.19
   1   1   4 1370.32   25.04
  -1   1  -4 1357.02   24.66
  -1   1  -4 1371.11   24.87
   1   1   4 1360.08   23.37
   1   1   4 1343.34   24.83
  -1   1  -4 1335.41   24.56
   1   1   4 1346.98   23.34
  -1   1  -5  179.20    5.61
  -1   1  -5  197.54    5.67
   1   1   5  192.35    4.74
   1   1   5  195.81    5.90
   1   1   5  192.72    5.76
  -1   1  -5  196.61    5.54
   1   1   5  200.43    4.72
   1   1   5  195.29    5.51
  -1   1  -5  197.94    5.54
  -1   1  -5  192.17    5.74
  -1   1  -5  192.00    5.05
   1   1   5  193.05    4.34
   1   1   6 4569.61   70.13
  -1   1  -6 4415.17   71.63
   1   1   6 4530.59   70.23
  -1   1  -6 4526.66   71.56
   1   1   6 4329.97   71.24
   1   1   6 4387.84   72.12
  -1   1  -6 4389.70   72.10
   1   1   6 4431.78   72.44
  -1   1  -6 4367.47   72.13
  -1   1  -6 4605.94   71.44
  -1   1  -7  483.24   11.32
   1   1   7  482.33   10.17
   1   1   7  483.93   10.38
  -1   1  -7  495.78   11.35
   1   1   7  496.69   11.07
  -1   1  -7  495.94   11.90
  -1   1  -7  483.13   11.76
   1   1   7  481.01   12.01
  -1   1  -7  498.50   11.12
   1   1   7  491.02    9.12
  -1   1  -8  216.75    6.28
   1   1   8  204.72    6.14
  -1   1  -8  204.76    6.95
  -1   1  -8  227.53    6.69
  -1   1  -8  211.45    6.98
   1   1   8  213.17    7.21
   1   1   8  203.48    5.73
  -1   1  -8  200.47    6.43
  -1   1  -8  212.10    6.93
   1   1   8  196.35    4.33
  -1   1  -9 1012.34   20.69
  -1   1  -9  962.67   19.22
  -1   1  -9  948.67   20.58
   1   1   9  894.74   20.77
   1   1   9  943.82   18.65
   1   1   9  952.04   16.48
  -1   1  -9  926.14   19.71
  -1   1  -9  912.51   20.48
   1   1   9  953.19   16.49
  -1   1  -9  946.24   19.74
   1   1   9  963.74   19.24
   1   1   9  943.10   16.50
  -1   1 -10  576.46   12.98
  -1   1 -10  527.62   14.05
   1   1  10  568.93   14.74
  -1   1 -10  553.43   14.36
   1   1  10  572.38   10.11
  -1   1 -10  577.91   14.26
  -1   1 -10  578.32   13.57
   1   1  10  561.31   12.59
   1   1  10  558.32   12.94
   1   1  10  546.96   10.12
  -1   1 -10  576.32   13.67
  -1   1 -11   55.75    3.87
   1   1  11   64.57    4.27
  -1   1 -11   58.96    3.85
  -1   1 -11   61.27    3.61
  -1   1 -11   59.93    3.25
  -1   1 -11   62.85    3.73
   1   1  11   59.06    3.14
  -1   1 -11   61.54    4.10
   1   1  11   58.46    3.23
   1   1  12  273.48    9.84
  -1   1 -12  254.54    9.23
  -1   1 -12  271.30    9.42
  -1   1 -12  281.72    8.75
  -1   1 -12  278.13    8.08
   1   1  12  262.53    7.99
   1   1  12  272.80    7.96
  -1   1 -12  260.08    9.47
  -1   1 -12  279.38    8.90
  -1   1 -13  273.71    9.14
  -1   1 -13  275.04    9.78
   1   1  13  278.88   10.27
  -1   1 -13  270.13    8.18
   1   1  13  273.72    8.26
   1   1  13  276.96    8.26
  -1   1 -13  277.69   10.04
  -1   1 -13  276.07    8.99
  -1   1 -14  388.72   11.77
  -1   1 -14  400.58   12.65
  -1   1 -14  399.50   10.71
   1   1  14  402.09   10.78
   1   1  14  395.12   10.79
  -1   1 -14  378.56   12.68
  -1   1 -14  414.41   11.72
  -1   1 -15  309.44   10.44
  -1   1 -15  311.93   11.15
  -1   1 -15  304.40    9.14
   1   1  15  313.50    9.27
   1   1  15  310.37    9.42
  -1   1 -15  320.37   11.71
  -1   1 -15  313.02   11.42
  -1   1 -15  324.28   10.29
  -1   1 -16  193.47    8.20
  -1   1 -16  195.78    8.90
  -1   1 -16  206.64    9.37
  -1   1 -16  196.01    9.14
   1   1  16  202.71    7.14
   1   1  16  198.61    7.42
  -1   1 -16  197.13    7.90
  -1   1 -16  209.56    7.24
  -1   1 -17  187.23    9.21
  -1   1 -17  198.41    9.32
   1   1  17  182.89    6.91
  -1   1 -17  197.01    7.99
  -1   1 -17  186.05    6.98
  -1   1 -17  187.51    8.21
  -1   1 -18  437.36   15.29
  -1   1 -18  424.23   15.00
   1   1  18  446.01   12.00
  -1   1 -18  453.18   13.48
  -1   1 -18  436.76   12.00
  -1   1 -18  414.25   13.62
  -1   1 -19  154.45    7.42
  -1   1 -19  158.20    8.92
  -1   1 -19  142.19    8.39
  -1   1 -19  162.88    8.01
   1   1  19  172.40    6.72
  -1   1 -20  100.65    5.96
  -1   1 -20  102.46    7.22
  -1   1 -20   96.15    7.07
  -1   1 -20   96.94    6.26
   1   1  20   90.30    4.82
  -1   1 -21  118.19    6.60
  -1   1 -21  111.57    7.76
  -1   1 -21  110.39    7.67
  -1   1 -21  113.92    6.93
   1   1  21  118.20    5.57
  -1   1 -22  161.87    8.07
  -1   1 -22  181.49   10.14
  -1   1 -22  163.59    9.73
  -1   1 -22  170.07    8.71
   1   1  22  165.72    6.80
  -1   1 -23   94.89    6.18
  -1   1 -23   99.63    7.75
  -1   1 -23   96.48    6.77
   1   1  23   98.40    5.09
  -1   1 -24  249.11   10.46
  -1   1 -24  233.99   10.93
  -1   1 -24  257.43   12.81
  -1   1 -25   48.46    4.62
  -1   1 -25   46.97    5.09
  -1   1 -25   43.92    5.64
  -1   1 -26  112.58    7.08
  -1   1 -26  107.20    7.66
  -1   1 -26  121.01    9.09
   1   2 -27   43.19    5.29
   1   2 -27   39.30    4.80
   1   2 -26   20.39    3.85
   1   2 -26   22.77    3.62
   1   2 -25   17.84    3.46
   1   2 -25   22.94    3.70
  -1   2  24   93.22    7.53
   1   2 -24   82.39    6.77
  -1   2  23    3.24    2.44
   1   2 -23    5.92    2.36
   1   2 -22   67.02    5.99
   1   2 -22   57.10    5.45
  -1   2  22   58.32    5.77
   1   2 -22   60.57    3.84
   1   2 -22   56.80    3.76
   1   2 -21  242.24   11.08
   1   2 -21  232.64   10.81
  -1   2  21  235.06   11.27
   1   2 -21  211.94    7.65
   1   2 -21  202.29    7.58
   1   2 -20  274.65   11.54
   1   2 -20  239.88   10.86
  -1   2  20  260.35   11.64
   1   2 -20  241.91    8.27
   1   2 -20  238.63    8.28
   1   2 -19  108.21    5.24
   1   2 -19  106.19    5.16
   1   2 -19  128.36    7.53
   1   2 -19  117.99    4.77
  -1   2  19  106.97    3.27
   1   2 -19  107.11    6.98
  -1   2  19  110.05    7.22
  -1   2  18  382.93   14.02
   1   2 -18  400.72   13.85
   1   2 -18  388.04   10.07
   1   2 -18  397.38   13.88
   1   2 -18  400.60   11.10
   1   2 -18  375.72   10.96
  -1   2  18  393.18    8.41
   1   2 -17  825.62   22.38
  -1   2  17  852.03   22.76
   1   2 -17  872.17   22.53
   1   2 -17  885.13   18.18
   1   2 -17  851.47   22.27
   1   2 -17  806.60   18.98
  -1   2  17  877.90   16.35
   1   2 -16  470.56   15.10
  -1   2  16  490.35   15.41
  -1   2  16  495.06   10.22
   1   2 -16  494.03   15.15
   1   2 -16  474.08   14.88
   1   2 -16  480.93   12.59
   1   2 -16  476.04   11.54
  -1   2  15  241.29    9.95
  -1   2  15  261.11    6.28
   1   2 -15  240.96    9.67
   1   2 -15  238.92    9.73
   1   2 -15  253.02    7.28
   1   2 -15  247.57    9.78
   1   2 -15  240.45    8.01
   1   2 -14  450.75   11.89
   1   2 -14  447.94   13.72
  -1   2  14  461.96    9.84
   1   2 -14  465.56   10.96
   1   2 -14  452.94   13.76
  -1   2  14  452.24   14.05
   1   2 -13  458.01   11.88
   1   2 -13  466.27   13.63
  -1   2  13  454.99    9.87
   1   2 -13  478.03   10.96
   1   2 -13  449.81   13.35
  -1   2  13  466.86   13.83
   1   2 -12  264.48    8.20
  -1   2  12  289.67    9.70
   1   2 -12  272.15    9.54
  -1   2  12  283.85    6.82
   1   2 -12  289.57    7.59
   1   2 -12  282.17    9.57
   1   2 -12  277.80    9.12
  -1   2  12  277.39    9.70
   1   2 -11  830.76   17.85
  -1   2  11  813.88   19.35
   1   2 -11  829.86   19.46
  -1   2  11  820.84   19.51
   1   2 -11  829.57   18.77
  -1   2  11  819.35   16.00
   1   2 -11  845.16   16.87
   1   2 -11  858.08   19.45
   1   2 -10 1362.42   26.60
  -1   2  10 1326.77   27.92
   1   2 -10 1378.16   27.42
  -1   2  10 1339.16   28.02
  -1   2  10 1362.86   24.73
   1   2 -10 1331.85   27.68
   1   2 -10 1403.40   25.55
   1   2  -9 1031.95   19.65
   1   2  -9  989.98   20.52
  -1   2   9 1001.55   21.65
  -1   2   9 1012.97   21.70
  -1   2   9 1005.86   19.00
   1   2  -9 1048.78   21.30
   1   2  -9 1014.23   21.50
   1   2  -8  284.83    7.09
   1   2  -8  278.22    7.75
  -1   2   8  267.63    8.21
  -1   2   8  284.34    8.40
  -1   2   8  276.34    6.66
   1   2  -8  270.39    7.91
   1   2  -8  273.93    8.11
   1   2  -7 3930.04   68.21
   1   2  -7 3964.24   67.83
  -1   2   7 3843.62   68.40
  -1   2   7 3813.75   68.41
  -1   2   7 3920.53   66.43
   1   2  -7 3942.62   67.95
   1   2  -7 4038.53   66.96
   1   2  -6 1826.50   33.34
  -1   2   6 1821.32   33.67
  -1   2   6 1833.52   32.23
  -1   2   6 1814.73   33.71
   1   2  -6 1871.16   33.52
   1   2  -6 1821.05   33.26
  -1   2   5  264.15    6.83
   1   2  -5  238.39    6.84
   1   2  -5  255.77    6.54
   1   2  -5  264.60    6.88
  -1   2   5  246.81    6.08
  -1   2   5  246.00    4.91
  -1   2   5  248.86    6.75
   1   2  -5  251.24    6.63
  -1   2   5  248.71    6.74
   1   2  -4 1607.37   29.49
   1   2  -4 1616.38   29.06
  -1   2   4 1613.71   29.21
  -1   2   4 1620.03   27.60
   1   2  -4 1627.86   28.93
  -1   2   4 1680.25   29.30
  -1   2   4 1583.56   29.36
  -1   2   4 1630.90   28.88
   1   2  -4 1643.19   29.58
  -1   2   3 2584.78   43.11
  -1   2   3 2576.33   44.08
   1   2  -3 2574.65   43.92
  -1   2   3 2598.69   44.01
  -1   2   3 2506.90   44.41
  -1   2   3 2540.24   43.95
   1   2  -3 2559.52   43.78
  -1   2   3 2574.47   44.09
   1   2  -3 2499.04   44.25
  -1   2   2 2544.03   42.03
   1   2  -2 2483.22   42.09
  -1   2   2 2480.78   42.16
  -1   2   2 2482.73   42.74
  -1   2   2 2513.87   42.78
   1   2  -2 2405.22   42.40
  -1   2   2 2419.17   42.14
  -1   2   2 2446.81   42.90
   1   2  -2 2488.20   42.18
   1   2  -1 1381.21   23.82
  -1   2   1 1315.24   23.80
  -1   2   1 1327.95   24.54
  -1   2   1 1358.79   23.83
   1   2  -1 1369.29   23.89
   1   2  -1 1400.76   23.91
  -1   2   1 1388.74   24.18
  -1   2   1 1337.54   24.55
   1   2   0 1319.35   22.49
  -1   2   0 1282.12   22.86
   1   2   0 1309.37   22.93
  -1   2   0 1317.70   23.44
   1   2   0 1302.58   23.56
  -1   2   0 1279.58   22.82
   1   2   0 1312.83   22.83
  -1   2  -1 2721.95   45.35
   1   2   1 2713.77   45.40
  -1   2  -1 2697.55   45.36
   1   2   1 2678.31   45.48
   1   2   1 2702.38   45.78
  -1   2  -2 2437.78   41.64
   1   2   2 2418.62   41.05
  -1   2  -2 2360.01   40.89
   1   2   2 2412.78   40.80
  -1   2  -2 2332.76   40.84
   1   2   2 2388.30   40.91
  -1   2  -2 2358.66   41.57
  -1   2  -3 2076.40   37.41
  -1   2  -3 2146.78   37.07
   1   2   3 2119.67   37.14
   1   2   3 2142.42   37.47
   1   2   3 2138.49   36.40
   1   2   3 2135.67   37.29
  -1   2  -3 2125.07   37.09
   1   2   4 1350.61   24.46
  -1   2  -4 1307.37   24.39
   1   2   4 1370.04   24.69
  -1   2  -4 1288.35   24.95
   1   2   4 1315.69   24.47
  -1   2  -4 1321.60   24.45
  -1   2  -4 1318.27   24.68
  -1   2  -4 1314.83   24.76
   1   2   4 1323.69   23.14
  -1   2  -5 2582.27   45.56
   1   2   5 2562.15   43.52
  -1   2  -5 2546.04   45.95
   1   2   5 2585.13   45.24
  -1   2  -5 2580.07   45.59
  -1   2  -5 2585.67   45.57
   1   2   5 2594.41   45.78
   1   2   5 2641.27   45.59
   1   2   5 2578.92   43.40
  -1   2  -5 2608.72   45.82
   1   2   5 2608.63   43.25
  -1   2  -6  989.52   20.43
   1   2   6 1044.22   18.28
   1   2   6 1025.36   20.75
  -1   2  -6 1029.16   20.47
   1   2   6 1022.66   17.92
  -1   2  -6 1025.33   20.25
   1   2   6 1014.31   19.91
  -1   2  -6 1007.46   20.40
   1   2   6 1042.47   20.46
   1   2   6 1031.57   18.17
  -1   2  -6 1027.37   20.70
  -1   2  -7  894.48   19.12
  -1   2  -7  927.94   19.20
   1   2   7  940.51   19.56
   1   2   7  933.00   16.99
  -1   2  -7  943.89   19.24
   1   2   7  926.70   16.03
  -1   2  -7  938.84   18.79
  -1   2  -7  925.65   19.27
   1   2   7  910.67   16.66
   1   2   7  914.75   18.38
  -1   2  -7  878.02   18.96
  -1   2  -8 1125.34   23.04
   1   2   8 1101.26   23.34
  -1   2  -8 1163.77   23.11
  -1   2  -8 1142.87   23.03
  -1   2  -8 1094.75   23.03
  -1   2  -8 1138.19   22.37
   1   2   8 1109.10   20.67
   1   2   8 1133.45   21.91
  -1   2  -8 1123.57   22.87
   1   2   9 1445.20   29.27
  -1   2  -9 1433.55   28.75
  -1   2  -9 1477.27   28.84
  -1   2  -9 1460.61   28.66
   1   2   9 1411.15   27.34
   1   2   9 1448.26   26.32
  -1   2  -9 1433.43   28.53
  -1   2  -9 1425.48   28.85
  -1   2  -9 1459.92   27.86
  -1   2 -10 2240.55   40.82
   1   2  10 2218.11   39.44
  -1   2 -10 2277.49   42.15
   1   2  10 2204.32   42.72
  -1   2 -10 2295.75   42.26
  -1   2 -10 2202.81   42.32
  -1   2 -10 2235.37   41.80
   1   2  10 2178.58   40.24
  -1   2 -10 2147.54   41.69
  -1   2 -11  660.18   15.23
   1   2  11  664.15   14.22
  -1   2 -11  667.72   16.41
  -1   2 -11  686.59   16.63
   1   2  11  669.52   17.02
  -1   2 -11  686.26   16.85
  -1   2 -11  678.45   16.24
   1   2  11  653.72   14.75
  -1   2 -11  633.98   15.99
  -1   2 -12  474.09   11.96
   1   2  12  472.98   11.17
  -1   2 -12  485.72   13.34
  -1   2 -12  454.42   12.73
   1   2  12  460.19   11.42
   1   2  12  454.28   13.60
  -1   2 -12  452.74   13.19
  -1   2 -12  459.12   13.39
  -1   2 -12  467.17   12.91
  -1   2 -13  974.32   22.62
  -1   2 -13 1024.04   23.29
   1   2  13  967.91   23.59
  -1   2 -13 1022.39   21.40
   1   2  13 1006.12   20.50
  -1   2 -13  980.16   23.37
  -1   2 -13 1008.54   22.60
   1   2  13  997.16   20.74
  -1   2 -14 1076.07   25.32
   1   2  14 1141.33   22.72
  -1   2 -14 1135.64   23.41
  -1   2 -14 1110.86   24.77
   1   2  14 1080.55   22.71
  -1   2 -14 1098.39   25.81
  -1   2 -14 1106.57   24.95
  -1   2 -15  559.90   15.80
   1   2  15  535.65   13.14
  -1   2 -15  545.50   13.65
  -1   2 -15  496.38   14.50
   1   2  15  512.17   12.93
  -1   2 -15  534.78   16.03
  -1   2 -15  523.19   15.75
  -1   2 -15  526.09   15.04
  -1   2 -16  149.72    7.58
  -1   2 -16  156.60    6.35
  -1   2 -16  144.00    6.95
  -1   2 -16  145.90    7.16
   1   2  16  145.34    5.76
   1   2  16  146.02    5.93
  -1   2 -16  140.48    7.65
  -1   2 -16  139.01    7.59
  -1   2 -17  736.37   19.14
  -1   2 -17  729.63   20.72
  -1   2 -17  738.90   20.70
   1   2  17  734.88   16.85
  -1   2 -17  732.60   19.47
  -1   2 -18  597.53   17.01
  -1   2 -18  617.52   18.86
  -1   2 -18  605.29   18.72
   1   2  18  614.74   14.86
  -1   2 -18  623.61   17.75
  -1   2 -19  140.89    7.35
  -1   2 -19  151.47    8.54
  -1   2 -19  142.90    8.37
   1   2  19  144.75    5.96
  -1   2 -19  137.65    7.55
  -1   2 -20    2.68    1.74
  -1   2 -20    8.31    2.06
  -1   2 -20    3.24    1.92
  -1   2 -20    1.20    1.95
   1   2  20    4.74    1.29
  -1   2 -21  133.71    7.39
  -1   2 -21  148.14    8.94
  -1   2 -21  141.11    8.77
   1   2  21  138.18    5.90
  -1   2 -21  138.95    7.90
  -1   2 -22   87.86    6.51
  -1   2 -22  115.60    8.06
  -1   2 -22   99.63    7.56
   1   2  22  109.62    5.18
  -1   2 -22   98.92    6.48
  -1   2 -23  276.38   12.02
  -1   2 -23  275.12   12.98
  -1   2 -23  267.83   11.24
  -1   2 -24   26.37    4.00
  -1   2 -24   28.78    4.57
  -1   2 -24   39.65    4.36
  -1   2 -25   70.08    6.30
  -1   2 -25   84.33    7.41
  -1   2 -25   76.47    6.01
  -1   2 -26   22.78    3.92
  -1   2 -26   22.79    4.50
  -1   2 -26   23.14    3.66
   1   3 -26   15.85    3.47
   1   3 -26   11.27    3.33
   1   3 -25  720.16   21.69
   1   3 -25  678.86   22.18
   1   3 -24    4.55    2.31
  -1   3  24    0.48    2.34
   1   3 -23   94.08    7.12
   1   3 -23   89.66    5.15
  -1   3  23   94.52    7.49
   1   3 -23   85.25    4.97
   1   3 -22   18.19    2.44
   1   3 -22   23.78    2.74
  -1   3  22   20.21    3.79
   1   3 -22   20.63    3.69
   1   3 -22   21.00    3.63
  -1   3  21  917.21   25.44
   1   3 -21  853.07   20.63
   1   3 -21  891.87   24.76
   1   3 -21  949.58   24.99
   1   3 -21  874.04   20.65
  -1   3  20  112.08    7.56
   1   3 -20  113.54    7.43
   1   3 -20  111.53    5.76
   1   3 -20  114.22    7.32
   1   3 -20  107.20    5.61
   1   3 -19  105.99    4.92
   1   3 -19  104.17    5.52
   1   3 -19   95.64    5.26
   1   3 -19  122.08    7.46
   1   3 -19  108.54    7.00
  -1   3  19  109.89    7.24
   1   3 -18  196.49    9.27
   1   3 -18  191.01    9.31
   1   3 -18  207.39    6.98
  -1   3  18  191.90    9.38
   1   3 -18  184.92    7.50
   1   3 -18  197.46    7.59
  -1   3  18  179.32    4.33
  -1   3  18  186.54    4.36
   1   3 -17 2436.97   47.86
   1   3 -17 2283.97   47.79
   1   3 -17 2394.19   43.15
   1   3 -17 2382.64   47.89
  -1   3  17 2409.67   48.28
   1   3 -17 2368.30   44.71
   1   3 -17 2396.25   44.63
  -1   3  17 2273.91   39.74
  -1   3  17 2292.44   39.70
   1   3 -16   89.27    5.87
  -1   3  16   96.39    3.11
   1   3 -16   97.78    6.23
   1   3 -16   98.16    4.53
  -1   3  16   98.92    6.26
   1   3 -16   96.83    6.12
   1   3 -16   95.50    5.06
  -1   3  16   96.38    3.11
   1   3 -15   19.62    2.88
  -1   3  15   23.40    3.04
  -1   3  15   26.25    1.55
   1   3 -15   22.41    2.47
  -1   3  15   26.69    1.58
   1   3 -15   25.92    3.07
   1   3 -15   20.85    2.93
   1   3 -14   19.32    2.68
  -1   3  14   17.49    1.33
   1   3 -14   17.27    2.48
   1   3 -14   16.24    2.09
   1   3 -14   17.03    2.55
  -1   3  14   15.79    2.46
   1   3 -14   17.40    1.91
  -1   3  14   21.66    1.44
   1   3 -13 2999.69   55.19
  -1   3  13 2916.65   49.99
   1   3 -13 2786.12   53.37
   1   3 -13 2785.38   55.38
  -1   3  13 2942.01   55.66
  -1   3  13 2978.83   50.03
   1   3 -13 2940.73   52.23
  -1   3  12  100.55    3.35
   1   3 -12   86.13    4.50
   1   3 -12   92.60    5.08
   1   3 -12   96.09    4.94
  -1   3  12   87.63    5.08
   1   3 -12   90.95    4.14
  -1   3  12   88.67    3.21
  -1   3  11  132.79    4.07
  -1   3  11  124.81    3.98
   1   3 -11  129.77    5.51
   1   3 -11  137.84    6.04
   1   3 -11  136.42    5.75
  -1   3  11  123.51    5.90
  -1   3  11  133.74    6.01
   1   3 -11  135.47    5.04
   1   3 -10  110.18    4.39
   1   3 -10  107.13    4.84
  -1   3  10  107.02    3.58
   1   3 -10  105.73    4.87
   1   3 -10  106.46    5.03
  -1   3  10  104.17    5.12
  -1   3  10   97.93    3.45
  -1   3  10  106.28    5.12
   1   3  -9 1255.89   24.13
   1   3  -9 1233.10   24.85
  -1   3   9 1233.40   22.81
   1   3  -9 1243.10   25.12
   1   3  -9 1239.08   25.21
  -1   3   9 1265.48   25.53
  -1   3   9 1235.35   22.80
  -1   3   9 1223.02   25.36
   1   3  -8  254.29    7.14
   1   3  -8  244.90    7.36
  -1   3   8  253.53    6.34
   1   3  -8  260.26    7.83
   1   3  -8  245.95    7.57
  -1   3   8  236.65    7.61
  -1   3   8  251.41    6.34
  -1   3   8  242.09    7.67
  -1   3   7   81.16    3.06
   1   3  -7   81.19    3.51
   1   3  -7   80.62    3.58
   1   3  -7   72.76    3.51
   1   3  -7   73.07    3.72
   1   3  -7   71.84    3.81
  -1   3   7   83.18    3.87
  -1   3   7   81.86    3.07
  -1   3   7   78.26    3.75
   1   3  -6  163.75    5.27
  -1   3   6  158.09    5.25
  -1   3   6  161.50    4.72
  -1   3   6  159.85    3.82
   1   3  -6  151.45    5.02
   1   3  -6  159.02    5.22
   1   3  -6  163.21    5.70
   1   3  -6  158.35    5.66
  -1   3   6  160.98    5.37
  -1   3   6  159.05    4.70
  -1   3   6  166.04    5.44
   1   3  -5 2831.53   52.70
  -1   3   5 2998.46   51.59
  -1   3   5 3054.92   50.43
  -1   3   5 3035.86   52.10
  -1   3   5 2993.09   51.57
  -1   3   5 2978.12   52.05
   1   3  -5 2964.24   51.87
  -1   3   5 2976.95   52.29
   1   3  -5 3005.15   52.78
   1   3  -5 2997.65   51.66
   1   3  -4 1855.57   33.54
  -1   3   4 1836.22   32.78
   1   3  -4 1844.04   32.48
  -1   3   4 1846.14   32.88
  -1   3   4 1851.51   31.98
  -1   3   4 1824.62   32.75
   1   3  -4 1871.19   32.66
  -1   3   4 1792.37   33.29
   1   3  -4 1816.58   33.99
  -1   3   4 1878.02   32.93
  -1   3   3  510.43   10.25
   1   3  -3  477.17   10.08
  -1   3   3  512.61   10.99
   1   3  -3  485.99   10.01
  -1   3   3  494.70   10.18
  -1   3   3  494.92   10.77
  -1   3   3  497.89   10.11
   1   3  -3  501.26   10.85
  -1   3   3  493.40   10.80
   1   3  -2 1968.71   34.46
   1   3  -2 1943.14   35.10
  -1   3   2 2041.86   35.03
  -1   3   2 2026.85   34.50
  -1   3   2 2030.19   35.71
  -1   3   2 2018.15   35.68
   1   3  -2 1980.10   34.38
  -1   3   2 1966.08   35.68
  -1   3   2 2046.34   34.50
  -1   3   1 2467.29   41.49
   1   3  -1 2424.73   41.56
  -1   3   1 2431.58   41.45
  -1   3   1 2461.49   42.90
  -1   3   1 2424.35   42.53
   1   3  -1 2454.33   41.50
  -1   3   1 2530.90   43.06
   1   3  -1 2498.94   41.95
  -1   3   1 2510.49   43.04
  -1   3   0 1776.28   30.82
   1   3   0 1814.10   30.87
   1   3   0 1812.00   30.85
  -1   3   0 1762.59   32.27
   1   3   0 1801.99   32.39
  -1   3   0 1721.47   32.29
  -1   3   0 1832.62   30.90
   1   3   0 1809.54   30.96
  -1   3   0 1799.88   32.13
  -1   3  -1  473.42   10.60
  -1   3  -1  471.87   10.74
  -1   3  -1  473.07    9.42
  -1   3  -1  474.87    9.46
   1   3   1  487.00    8.89
   1   3   1  477.98    9.59
   1   3   1  494.11   10.54
   1   3   1  486.92    9.53
   1   3   2  922.66   17.12
  -1   3  -2  920.20   16.97
   1   3   2  930.85   17.61
  -1   3  -2  903.49   16.91
   1   3   2  922.84   17.03
  -1   3  -3 2993.77   51.42
   1   3   3 3029.64   51.64
   1   3   3 3067.76   51.52
  -1   3  -3 2937.43   51.34
   1   3   3 3023.83   51.49
  -1   3  -4  524.49   11.29
   1   3   4  543.30   10.86
  -1   3  -4  529.69   11.32
   1   3   4  524.54   11.38
   1   3   4  542.08   11.58
  -1   3  -5  159.05    5.09
  -1   3  -5  158.67    5.10
   1   3   5  159.96    5.23
   1   3   5  171.63    4.42
  -1   3  -5  161.41    5.50
   1   3   5  164.52    3.48
   1   3   5  158.20    5.10
   1   3   6 1099.93   18.57
  -1   3  -6 1076.31   22.14
   1   3   6 1093.07   19.39
  -1   3  -6 1080.47   21.68
   1   3   6 1077.07   21.55
  -1   3  -6 1043.68   21.19
  -1   3  -6 1050.14   21.24
  -1   3  -7  147.75    5.69
   1   3   7  140.13    5.44
  -1   3  -7  147.10    5.36
   1   3   7  153.13    3.71
  -1   3  -7  147.53    5.43
  -1   3  -7  145.81    5.34
  -1   3  -7  161.65    5.98
  -1   3  -7  143.73    5.35
   1   3   7  146.09    3.76
   1   3   8  492.32   12.58
  -1   3  -8  479.67   12.15
   1   3   8  484.46    9.77
  -1   3  -8  494.51   12.20
  -1   3  -8  477.59   12.19
  -1   3  -8  503.89   12.14
   1   3   8  487.01    9.24
  -1   3  -8  503.77   12.62
   1   3   8  497.33   11.47
  -1   3  -8  467.50   12.49
  -1   3  -9 1019.02   22.51
   1   3   9 1080.66   21.07
  -1   3  -9 1072.72   21.90
   1   3   9 1046.25   19.42
   1   3   9 1031.12   22.58
  -1   3  -9 1030.52   22.14
  -1   3  -9 1021.22   22.20
  -1   3  -9 1059.99   22.52
  -1   3  -9 1066.85   22.20
  -1   3 -10  442.55   12.52
   1   3  10  437.62   11.01
  -1   3 -10  465.09   11.89
   1   3  10  461.67   10.01
  -1   3 -10  467.63   12.42
   1   3  10  450.26   12.79
  -1   3 -10  474.76   12.63
  -1   3 -10  444.93   12.44
  -1   3 -10  462.58   12.40
  -1   3 -11  110.99    5.56
   1   3  11  107.49    4.50
  -1   3 -11  116.23    5.14
   1   3  11  107.00    3.93
   1   3  11  109.10    5.67
  -1   3 -11  115.83    5.58
  -1   3 -11  118.04    5.70
  -1   3 -11  107.78    5.42
  -1   3 -11  114.17    5.47
  -1   3 -12  423.19   12.49
   1   3  12  415.81   10.66
  -1   3 -12  412.86   11.41
   1   3  12  426.90   10.02
  -1   3 -12  404.91   12.23
   1   3  12  424.09   12.87
  -1   3 -12  408.53   12.50
  -1   3 -12  406.77   12.23
  -1   3 -12  436.56   12.40
  -1   3 -13  496.08   13.19
  -1   3 -13  514.50   14.39
   1   3  13  520.14   12.49
  -1   3 -13  489.75   14.25
   1   3  13  524.04   11.94
  -1   3 -13  511.27   14.40
  -1   3 -13  495.95   14.59
  -1   3 -14  312.27    9.79
  -1   3 -14  299.39   10.98
   1   3  14  322.57    8.73
  -1   3 -14  310.58   10.83
  -1   3 -14  303.45   10.70
  -1   3 -14  313.64   10.87
   1   3  14  316.27    8.97
  -1   3 -15  202.74    9.08
  -1   3 -15  182.80    8.61
   1   3  15  209.91    6.84
  -1   3 -15  206.35    8.80
  -1   3 -15  207.89    8.75
  -1   3 -15  216.37    8.80
   1   3  15  219.66    7.10
  -1   3 -16  704.01   19.67
  -1   3 -16  745.38   20.15
   1   3  16  716.65   16.32
  -1   3 -16  721.17   19.28
  -1   3 -16  680.36   18.72
   1   3  16  718.68   16.25
  -1   3 -16  715.62   19.16
  -1   3 -17   18.85    3.07
  -1   3 -17   20.98    3.24
  -1   3 -17   17.73    2.81
   1   3  17   14.81    1.93
   1   3  17   19.12    2.08
  -1   3 -17   19.84    2.86
  -1   3 -18  162.36    8.09
   1   3  18  172.03    6.36
  -1   3 -18  168.58    8.78
  -1   3 -18  164.36    8.81
  -1   3 -18  164.18    8.32
   1   3  19  513.44   13.12
  -1   3 -19  531.84   16.33
  -1   3 -19  530.48   17.36
  -1   3 -19  517.15   17.41
  -1   3 -19  544.86   16.73
   1   3  20  705.78   16.61
  -1   3 -20  737.21   20.43
  -1   3 -20  719.07   20.63
  -1   3 -20  738.65   21.90
  -1   3 -20  728.02   21.67
  -1   3 -21   11.88    2.88
  -1   3 -21   12.89    2.65
  -1   3 -21    8.54    2.40
  -1   3 -21    9.27    2.93
  -1   3 -22   14.21    3.22
  -1   3 -22    7.54    2.60
  -1   3 -22   12.27    2.67
  -1   3 -22   12.40    2.90
  -1   3 -23  247.49   12.26
  -1   3 -23  242.24   10.92
  -1   3 -23  227.22   11.08
  -1   3 -24  290.79   13.71
  -1   3 -24  320.60   12.87
  -1   3 -24  286.70   12.76
  -1   3 -25   35.98    5.31
  -1   3 -25   42.23    4.72
  -1   3 -25   43.09    5.08
  -1   3 -26   28.45    4.71
  -1   3 -26   32.36    4.29
  -1   3 -26   23.42    4.09
   1   4 -26    3.66    2.41
   1   4 -26    0.51    2.09
   1   4 -25   47.58    5.46
   1   4 -25   51.77    5.79
   1   4 -24  112.30    7.96
   1   4 -24  125.27    8.61
   1   4 -23   40.34    3.67
   1   4 -23   35.63    3.56
   1   4 -23   38.96    4.85
  -1   4  23   45.39    5.36
   1   4 -22   39.13    3.61
   1   4 -22   38.11    3.61
   1   4 -22   38.06    4.62
  -1   4  22   40.59    4.84
   1   4 -22   42.19    4.93
   1   4 -21  189.25   10.14
   1   4 -21  223.48    8.77
   1   4 -21  217.81   10.50
  -1   4  21  222.00   10.88
   1   4 -21  198.57    8.44
   1   4 -20  125.56    8.00
  -1   4  20  150.90    8.72
   1   4 -20  147.54    6.96
   1   4 -20  145.56    8.28
   1   4 -20  137.78    6.84
   1   4 -19  340.81   13.33
   1   4 -19  314.80   12.37
  -1   4  19  338.96   13.10
   1   4 -19  315.02   10.93
   1   4 -19  328.31   10.98
   1   4 -18   14.51    2.99
  -1   4  18   16.89    2.95
   1   4 -18   18.86    2.57
   1   4 -18   14.26    2.40
   1   4 -18   17.92    3.01
   1   4 -17  606.07   18.22
   1   4 -17  630.60   15.12
  -1   4  17  612.54   18.06
   1   4 -17  603.63   17.58
   1   4 -17  588.99   17.73
   1   4 -17  586.13   16.10
   1   4 -17  593.15   16.04
   1   4 -16  162.50    8.27
   1   4 -16  164.28    6.39
  -1   4  16  166.57    8.13
   1   4 -16  165.33    7.86
   1   4 -16  155.68    7.86
   1   4 -16  136.84    6.67
   1   4 -16  156.21    7.00
   1   4 -15  100.53    6.22
   1   4 -15  100.15    5.46
   1   4 -15   94.62    5.88
   1   4 -15  102.20    5.92
  -1   4  15   93.61    5.89
   1   4 -15  110.00    5.07
   1   4 -14  118.68    6.45
   1   4 -14  109.94    6.02
   1   4 -14  115.83    5.83
  -1   4  14  117.23    3.74
   1   4 -14  122.64    5.34
  -1   4  14  128.28    6.63
   1   4 -13  595.56   16.48
  -1   4  13  609.60   16.53
   1   4 -13  629.49   16.30
   1   4 -13  601.37   15.70
  -1   4  13  610.61   12.48
   1   4 -13  632.83   14.95
  -1   4  13  618.41   12.50
   1   4 -12  453.50   12.41
   1   4 -12  440.02   11.63
   1   4 -12  458.85   12.83
   1   4 -12  457.92   12.85
  -1   4  12  449.93    9.90
  -1   4  12  460.62    9.94
  -1   4  12  450.15   13.12
  -1   4  11  868.18   20.17
   1   4 -11  852.14   19.27
  -1   4  11  851.79   19.84
   1   4 -11  826.38   19.79
   1   4 -11  861.89   19.76
  -1   4  11  867.36   16.90
   1   4 -11  885.05   18.83
  -1   4  11  881.36   16.92
   1   4 -10  362.35    9.77
  -1   4  10  334.86   10.29
   1   4 -10  360.82   10.00
  -1   4  10  345.61   10.28
   1   4 -10  312.88   10.11
   1   4 -10  322.12   10.61
  -1   4  10  361.43    8.35
   1   4 -10  373.42   10.40
  -1   4  10  346.81    8.25
   1   4  -9  792.48   17.18
  -1   4   9  787.35   17.74
   1   4  -9  763.08   17.09
  -1   4   9  780.18   17.65
   1   4  -9  782.45   18.15
   1   4  -9  789.79   18.52
  -1   4   9  787.64   15.71
   1   4  -9  779.05   17.48
  -1   4   9  784.08   15.70
   1   4  -8  193.51    6.39
  -1   4   8  170.93    6.30
   1   4  -8  184.66    6.13
  -1   4   8  183.31    6.48
   1   4  -8  174.23    6.74
   1   4  -8  186.86    7.02
  -1   4   8  197.24    5.58
   1   4  -8  186.36    6.31
  -1   4   8  187.63    5.47
  -1   4   7 1738.95   31.23
   1   4  -7 1800.44   32.52
  -1   4   7 1685.19   32.08
   1   4  -7 1726.17   31.71
  -1   4   7 1741.05   32.27
   1   4  -7 1662.19   33.23
   1   4  -7 1651.69   33.13
  -1   4   7 1714.54   31.18
   1   4  -7 1691.23   31.93
  -1   4   7 1700.49   32.22
  -1   4   6 1785.00   32.48
  -1   4   6 1848.11   31.44
  -1   4   6 1773.38   33.11
   1   4  -6 1842.00   33.54
   1   4  -6 1788.55   32.41
  -1   4   6 1754.84   32.88
   1   4  -6 1662.05   33.98
   1   4  -6 1807.05   34.08
  -1   4   6 1779.23   32.46
   1   4  -6 1757.13   32.59
  -1   4   6 1820.06   33.02
  -1   4   5  264.70    7.07
  -1   4   5  269.68    7.11
   1   4  -5  257.82    7.67
  -1   4   5  258.58    7.29
   1   4  -5  269.93    6.70
   1   4  -5  271.90    8.21
   1   4  -5  254.85    6.73
  -1   4   5  254.66    6.90
  -1   4   5  256.50    6.96
  -1   4   5  263.25    6.41
  -1   4   4 1608.16   28.21
   1   4  -4 1568.58   27.98
  -1   4   4 1525.11   28.15
  -1   4   4 1537.17   28.98
  -1   4   4 1555.09   28.89
   1   4  -4 1559.96   27.80
  -1   4   4 1567.38   28.20
   1   4  -4 1528.63   29.25
   1   4  -3  425.93    9.95
  -1   4   3  417.20    8.96
   1   4  -3  421.71    8.78
  -1   4   3  432.52   10.04
  -1   4   3  438.03    9.62
  -1   4   3  427.39   10.05
   1   4  -3  411.49    8.83
  -1   4   3  411.15    8.98
  -1   4   2 4411.98   73.77
   1   4  -2 4289.55   73.51
   1   4  -2 4377.21   72.36
  -1   4   2 4239.07   72.32
  -1   4   2 4290.89   74.13
   1   4  -2 4333.57   72.23
  -1   4   2 4375.73   72.40
   1   4  -1  138.15    3.61
   1   4  -1  125.12    3.99
  -1   4   1  129.18    4.61
  -1   4   1  133.52    3.53
  -1   4   1  137.07    4.60
   1   4  -1  138.08    5.04
   1   4  -1  136.71    3.54
  -1   4   1  131.39    3.48
  -1   4   1  138.44    4.63
   1   4   0 2774.56   46.21
   1   4   0 2744.07   46.56
  -1   4   0 2747.09   48.27
  -1   4   0 2713.64   48.18
   1   4   0 2717.34   46.09
  -1   4   0 2716.64   46.08
  -1   4   0 2737.08   48.21
  -1   4   0 2735.97   46.05
   1   4   0 2708.01   48.63
   1   4   1 3260.69   54.59
   1   4   1 3229.44   54.20
  -1   4  -1 3267.67   56.66
  -1   4  -1 3205.76   56.70
  -1   4  -1 3208.76   54.34
   1   4   1 3284.42   54.50
  -1   4  -1 3244.16   54.39
  -1   4  -1 3137.01   56.49
   1   4   1 3268.00   56.58
  -1   4  -2 2497.53   43.95
   1   4   2 2465.61   40.76
  -1   4  -2 2433.17   43.96
  -1   4  -2 2392.06   43.75
   1   4   2 2443.51   41.97
  -1   4  -2 2436.86   41.71
   1   4   2 2397.90   41.84
  -1   4  -2 2456.76   41.69
   1   4   2 2409.70   43.32
   1   4   3 3459.18   57.60
   1   4   3 3284.06   56.58
  -1   4  -3 3282.10   58.65
   1   4   3 3325.95   56.77
  -1   4  -3 3372.86   56.46
  -1   4  -3 3146.94   58.24
  -1   4  -3 3336.70   56.49
   1   4   4  772.38   15.34
   1   4   4  775.02   15.50
   1   4   4  799.74   15.58
  -1   4  -4  749.15   15.19
  -1   4  -4  759.72   15.22
   1   4   5 2441.00   44.29
   1   4   5 2531.59   43.82
   1   4   5 2515.45   44.60
  -1   4  -5 2508.07   44.26
  -1   4  -5 2506.22   45.68
  -1   4  -5 2566.00   44.31
  -1   4  -6 1984.67   36.17
  -1   4  -6 1915.15   36.04
   1   4   6 2027.69   35.02
   1   4   6 1983.60   36.50
  -1   4  -6 2041.54   37.35
  -1   4  -6 1938.76   36.12
   1   4   7  529.26   10.91
  -1   4  -7  521.48   12.46
  -1   4  -7  545.88   12.59
  -1   4  -7  539.88   13.19
  -1   4  -7  547.44   12.56
   1   4   7  532.77   12.80
  -1   4  -8 1116.29   23.18
  -1   4  -8 1134.87   23.69
  -1   4  -8 1140.68   23.30
  -1   4  -8 1130.88   24.46
   1   4   8 1176.84   20.72
   1   4   8 1151.22   20.60
  -1   4  -8 1141.55   23.23
   1   4   8 1128.36   23.62
   1   4   9  795.01   14.70
  -1   4  -9  809.21   18.04
  -1   4  -9  775.77   18.90
  -1   4  -9  815.98   18.19
  -1   4  -9  759.96   18.53
  -1   4  -9  800.80   18.20
  -1   4  -9  784.17   17.91
   1   4   9  808.62   18.50
   1   4   9  823.93   14.81
  -1   4 -10 1247.75   28.04
   1   4  10 1367.82   28.11
  -1   4 -10 1340.83   27.45
  -1   4 -10 1346.15   27.61
  -1   4 -10 1347.49   28.20
  -1   4 -10 1352.67   27.38
  -1   4 -10 1315.36   27.30
  -1   4 -11  981.47   22.62
  -1   4 -11  944.43   21.69
   1   4  11  976.29   22.40
  -1   4 -11  973.78   22.02
  -1   4 -11  939.67   22.18
  -1   4 -11  996.32   21.55
  -1   4 -11  968.62   21.68
  -1   4 -12  518.95   14.68
  -1   4 -12  526.02   13.80
  -1   4 -12  531.97   14.55
  -1   4 -12  520.58   14.23
   1   4  12  513.90   14.71
  -1   4 -12  507.97   14.75
  -1   4 -13  896.29   22.37
   1   4  13  954.61   18.67
  -1   4 -13  934.78   22.42
  -1   4 -13  918.59   21.86
  -1   4 -13  925.39   22.24
  -1   4 -14  875.74   22.25
   1   4  14  936.94   18.62
  -1   4 -14  869.88   22.11
  -1   4 -14  896.71   21.80
  -1   4 -14  912.55   22.55
  -1   4 -14  916.23   22.33
  -1   4 -15  383.07   12.79
   1   4  15  372.63    9.70
  -1   4 -15  378.92   12.76
  -1   4 -15  401.37   12.69
  -1   4 -15  339.03   12.39
  -1   4 -15  354.65   12.49
  -1   4 -16  333.80   12.21
   1   4  16  357.69    9.62
  -1   4 -16  353.26   12.49
  -1   4 -16  352.77   12.22
  -1   4 -16  348.04   12.71
  -1   4 -16  344.02   12.47
  -1   4 -17  180.84    8.76
  -1   4 -17  186.72    9.07
  -1   4 -17  166.56    8.70
   1   4  17  190.64    6.62
  -1   4 -17  175.29    8.67
  -1   4 -18  125.92    7.32
  -1   4 -18  134.30    7.81
  -1   4 -18  124.94    7.56
   1   4  18  128.74    5.48
  -1   4 -18  122.95    7.29
  -1   4 -19  254.35   10.96
  -1   4 -19  256.25   11.43
  -1   4 -19  264.70   11.61
  -1   4 -19  273.92   11.36
  -1   4 -20   39.95    4.34
  -1   4 -20   35.79    4.35
  -1   4 -20   38.60    4.66
  -1   4 -20   35.21    4.29
  -1   4 -21   21.81    3.43
  -1   4 -21   27.42    3.99
  -1   4 -21   18.83    3.48
  -1   4 -21   23.85    3.64
  -1   4 -22  121.50    8.41
  -1   4 -22  124.20    8.37
  -1   4 -22  125.28    7.84
  -1   4 -22  127.19    8.05
  -1   4 -23  160.39    9.79
  -1   4 -23  160.32    9.02
  -1   4 -23  156.88    9.17
  -1   4 -24   37.17    5.13
  -1   4 -24   43.03    5.03
  -1   4 -24   39.60    4.86
  -1   4 -25   94.08    7.81
  -1   4 -25   87.99    7.01
  -1   4 -25   76.14    6.71
  -1   4 -26  137.49    9.73
  -1   4 -26  146.55    9.50
  -1   4 -26  161.60    9.56
   1   5 -26    8.24    2.75
   1   5 -26    4.16    2.69
   1   5 -25  200.49   11.24
   1   5 -25  182.84   10.70
   1   5 -24   17.44    3.63
   1   5 -24   22.86    4.04
   1   5 -23  601.58   19.87
   1   5 -23  567.88   19.81
   1   5 -23  598.44   16.93
   1   5 -23  576.85   16.83
  -1   5  22   35.14    4.58
   1   5 -22   24.80    4.02
   1   5 -22   30.26    3.55
   1   5 -22   31.11    3.50
   1   5 -22   34.84    4.40
  -1   5  21   97.65    7.24
   1   5 -21   89.57    7.06
   1   5 -21   79.60    5.48
   1   5 -21   88.97    6.65
   1   5 -21   93.26    5.89
  -1   5  20    5.09    2.33
   1   5 -20    9.12    2.57
   1   5 -20    6.81    1.91
   1   5 -20    5.23    1.85
   1   5 -20    3.94    2.19
   1   5 -19 1182.70   28.63
   1   5 -19 1153.92   26.81
   1   5 -19 1129.68   29.32
   1   5 -19 1123.16   26.78
  -1   5  19 1235.64   29.62
   1   5 -18  123.02    6.70
   1   5 -18  109.15    6.24
   1   5 -18  111.11    7.26
   1   5 -18  116.90    7.01
  -1   5  18  117.59    7.17
   1   5 -17  294.82   11.07
   1   5 -17  278.24   10.34
   1   5 -17  269.85   10.10
  -1   5  17  264.34   10.91
   1   5 -16   25.26    3.06
   1   5 -16   21.58    3.09
   1   5 -16   28.78    3.23
   1   5 -16   25.64    3.23
  -1   5  16   30.20    3.59
  -1   5  15 1382.31   30.61
   1   5 -15 1353.41   30.34
   1   5 -15 1338.09   29.88
   1   5 -15 1363.28   29.70
   1   5 -15 1350.49   29.86
  -1   5  14   35.71    3.52
   1   5 -14   32.03    3.27
   1   5 -14   35.04    3.32
   1   5 -14   33.55    3.35
   1   5 -14   29.25    3.25
   1   5 -13  191.07    8.07
   1   5 -13  189.37    8.05
  -1   5  13  205.72    8.38
   1   5 -13  211.96    8.18
   1   5 -13  196.72    7.44
   1   5 -12  137.29    5.93
  -1   5  12  142.36    6.57
   1   5 -12  141.77    6.68
   1   5 -12  135.13    6.90
   1   5 -12  142.72    6.08
   1   5 -12  149.76    6.51
   1   5 -12  145.05    6.69
   1   5 -11  633.00   15.17
   1   5 -11  621.57   14.99
   1   5 -11  569.38   15.83
   1   5 -11  625.74   15.41
   1   5 -11  619.10   16.66
  -1   5  11  619.31   15.82
  -1   5  10   97.32    4.84
   1   5 -10   93.65    5.30
   1   5 -10   97.47    4.75
   1   5 -10  101.30    5.43
   1   5 -10   92.79    4.65
   1   5 -10   98.38    4.59
  -1   5  10   98.01    4.93
  -1   5   9  802.77   17.87
   1   5  -9  741.89   18.76
   1   5  -9  806.07   17.69
   1   5  -9  774.29   19.00
   1   5  -9  814.94   18.03
   1   5  -9  782.36   17.25
  -1   5   9  816.26   18.04
  -1   5   8  173.68    6.17
  -1   5   8  176.99    6.18
   1   5  -8  161.29    6.68
  -1   5   8  167.58    5.95
   1   5  -8  149.42    6.61
   1   5  -8  170.95    6.34
   1   5  -8  164.46    5.63
   1   5  -8  165.15    5.84
  -1   5   7  502.17   12.28
  -1   5   7  496.21   12.20
   1   5  -7  514.69   13.41
   1   5  -7  517.23   13.80
   1   5  -7  554.02   13.20
   1   5  -7  521.67   12.03
   1   5  -7  542.55   11.90
  -1   5   7  508.74   12.36
   1   5  -6  291.68    8.58
  -1   5   6  278.14    7.99
   1   5  -6  263.49    8.91
  -1   5   6  288.53    7.16
   1   5  -6  274.35    7.37
  -1   5   6  272.84    7.60
   1   5  -6  270.92    8.55
   1   5  -6  284.31    7.26
  -1   5   6  281.01    7.68
  -1   5   5  423.24   10.69
   1   5  -5  409.42   11.68
   1   5  -5  431.89    9.72
  -1   5   5  462.66   10.14
  -1   5   5  438.34   10.02
   1   5  -5  439.25   11.25
   1   5  -5  432.41    9.54
  -1   5   5  425.99    9.96
   1   5  -4   46.62    2.86
  -1   5   4   49.31    2.36
  -1   5   4   47.34    2.56
   1   5  -4   42.01    2.10
  -1   5   4   47.76    2.80
   1   5  -4   46.10    2.10
  -1   5   4   46.97    2.30
  -1   5   3  863.61   17.88
   1   5  -3  853.06   16.06
  -1   5   3  875.36   16.28
  -1   5   3  865.61   16.26
   1   5  -3  837.95   17.65
   1   5  -3  843.31   15.90
  -1   5   3  878.53   17.62
   1   5  -2  804.75   15.06
  -1   5   2  821.45   15.12
  -1   5   2  817.71   17.21
   1   5  -2  813.20   18.09
  -1   5   2  817.38   16.78
  -1   5   2  825.66   15.16
   1   5  -2  785.39   16.48
   1   5  -2  811.93   14.96
  -1   5   2  839.69   17.14
   1   5  -1  779.82   14.28
  -1   5   1  773.77   14.17
  -1   5   1  755.17   14.19
  -1   5   1  773.54   16.48
   1   5  -1  785.23   14.21
   1   5  -1  774.86   15.48
  -1   5   1  763.13   16.31
   1   5  -1  799.41   17.40
  -1   5   1  800.89   16.64
  -1   5   0  253.17    5.60
   1   5   0  273.70    6.50
   1   5   0  264.59    5.81
  -1   5   0  265.79    7.79
   1   5   0  264.90    5.74
  -1   5   0  261.91    5.67
  -1   5   0  261.81    7.61
   1   5   0  275.97    8.12
  -1   5   0  269.03    7.65
  -1   5  -1  193.28    4.55
   1   5   1  198.02    4.92
   1   5   1  192.80    4.76
  -1   5  -1  192.77    6.51
  -1   5  -1  192.78    6.42
  -1   5  -1  190.62    4.56
   1   5   1  198.57    4.71
   1   5   1  196.32    6.53
  -1   5  -1  195.03    6.38
  -1   5  -2  643.63   14.95
   1   5   2  661.85   12.43
   1   5   2  684.61   15.03
  -1   5  -2  666.01   15.25
   1   5   2  669.08   13.01
  -1   5  -2  659.89   12.68
  -1   5  -2  662.96   12.67
  -1   5  -2  704.46   15.47
   1   5   2  675.98   12.91
  -1   5  -3   20.50    1.36
  -1   5  -3   20.87    2.10
   1   5   3   22.80    1.04
  -1   5  -3   19.16    1.93
   1   5   3   19.55    1.81
   1   5   3   20.90    1.46
  -1   5  -3   20.36    1.37
   1   5   3   20.62    1.45
  -1   5  -3   18.38    1.98
   1   5   4   21.89    1.86
   1   5   4   20.43    1.57
  -1   5  -4   18.85    2.00
   1   5   4   18.53    1.50
  -1   5  -4   20.36    2.17
  -1   5  -4   21.62    1.52
  -1   5  -4   21.51    1.53
   1   5   5   18.06    1.60
  -1   5  -5   16.40    1.52
   1   5   5   14.97    1.50
  -1   5  -5   15.66    1.44
  -1   5  -5   16.38    1.46
  -1   5  -5   13.47    1.83
  -1   5  -5   14.81    1.85
  -1   5  -6   84.50    4.45
   1   5   6   88.97    3.61
   1   5   6   89.85    3.67
  -1   5  -6   85.27    3.72
   1   5   6   92.19    3.95
  -1   5  -6   91.82    3.79
  -1   5  -6   86.55    3.71
  -1   5  -7  139.07    5.18
  -1   5  -7  146.40    6.06
   1   5   7  146.25    5.55
   1   5   7  146.04    4.78
   1   5   7  148.70    4.74
  -1   5  -7  143.14    5.26
  -1   5  -7  151.36    5.41
  -1   5  -8    8.76    1.43
   1   5   8   12.20    1.66
  -1   5  -8   10.65    1.70
  -1   5  -8   11.45    1.57
  -1   5  -8    9.84    1.45
   1   5   8   10.50    1.16
   1   5   8   12.30    1.20
  -1   5  -9  117.82    5.29
   1   5   9  129.95    4.00
  -1   5  -9  127.03    5.40
   1   5   9  131.71    5.71
  -1   5  -9  124.40    5.35
  -1   5  -9  128.05    6.27
   1   5   9  127.07    4.02
  -1   5  -9  120.15    5.68
  -1   5 -10  652.49   16.33
   1   5  10  674.62   12.91
  -1   5 -10  634.94   15.73
   1   5  10  654.42   16.37
  -1   5 -10  635.45   15.89
  -1   5 -10  644.79   17.29
  -1   5 -10  665.90   15.88
  -1   5 -11   54.78    3.79
  -1   5 -11   50.98    3.66
  -1   5 -11   52.58    4.13
  -1   5 -11   54.75    3.82
  -1   5 -11   52.03    4.14
  -1   5 -12  861.54   20.46
  -1   5 -12  832.51   19.97
  -1   5 -12  851.57   21.42
  -1   5 -12  867.22   21.24
  -1   5 -13    6.99    1.64
  -1   5 -13    6.79    1.76
  -1   5 -13    9.27    1.89
  -1   5 -13   11.67    2.30
  -1   5 -13   11.29    2.23
  -1   5 -14  697.80   18.77
  -1   5 -14  714.33   18.59
  -1   5 -14  692.13   18.09
  -1   5 -14  673.76   19.10
  -1   5 -14  706.77   19.06
  -1   5 -15  114.24    6.52
  -1   5 -15  116.70    6.72
  -1   5 -15  112.70    6.30
  -1   5 -15  117.44    6.86
  -1   5 -15  100.91    6.33
  -1   5 -16  207.58    9.32
  -1   5 -16  210.11    9.57
  -1   5 -16  208.37    9.05
  -1   5 -16  212.64    9.70
  -1   5 -16  224.57    9.78
  -1   5 -17   67.20    5.41
  -1   5 -17   54.60    4.88
  -1   5 -17   51.78    4.76
  -1   5 -17   50.09    4.76
  -1   5 -18  652.29   19.57
  -1   5 -18  660.28   19.49
  -1   5 -18  686.41   19.97
  -1   5 -18  627.36   19.20
  -1   5 -19   47.43    4.81
  -1   5 -19   49.57    4.93
  -1   5 -19   52.26    5.09
  -1   5 -19   38.71    4.56
  -1   5 -20  190.79    9.85
  -1   5 -20  181.26    9.60
  -1   5 -20  191.70    9.91
  -1   5 -20  171.72    9.51
  -1   5 -21  113.20    7.64
  -1   5 -21  102.66    7.25
  -1   5 -21  105.57    7.63
  -1   5 -21  113.72    7.85
  -1   5 -22  154.07    9.16
  -1   5 -22  164.79    9.36
  -1   5 -22  176.44    9.94
  -1   5 -23  102.23    7.61
  -1   5 -23  107.63    7.74
  -1   5 -23  109.67    8.15
  -1   5 -24   52.04    5.62
  -1   5 -24   46.95    5.31
  -1   5 -24   54.06    6.10
  -1   5 -25  124.87    8.77
  -1   5 -25  116.62    8.77
  -1   5 -25  122.30    8.41
   1   6 -25   54.46    6.01
   1   6 -25   59.72    6.60
   1   6 -24   19.93    3.70
   1   6 -24    9.19    2.46
   1   6 -24   14.87    2.90
   1   6 -24   18.58    3.93
   1   6 -23   57.54    6.00
   1   6 -23   54.29    4.93
   1   6 -23   54.95    5.01
   1   6 -23   51.32    5.91
   1   6 -22   35.66    4.75
   1   6 -22   45.85    4.91
   1   6 -22   45.72    5.30
   1   6 -22   34.46    3.98
   1   6 -22   34.46    4.04
   1   6 -21    6.70    2.28
  -1   6  21    8.18    2.64
   1   6 -21    2.24    2.18
   1   6 -21    4.89    1.91
   1   6 -21    4.48    1.81
   1   6 -20  144.14    8.17
   1   6 -20  143.44    7.77
   1   6 -20  130.83    8.50
   1   6 -20  131.41    7.38
  -1   6  20  137.16    8.29
   1   6 -19   61.13    5.05
   1   6 -19   56.25    4.93
   1   6 -19   56.29    4.73
  -1   6  19   56.09    5.20
   1   6 -18   19.73    2.95
   1   6 -18   18.35    2.91
  -1   6  18   18.33    2.96
   1   6 -18   15.47    2.65
   1   6 -17  421.76   14.15
   1   6 -17  463.85   14.60
   1   6 -17  443.54   14.31
  -1   6  17  465.76   15.11
   1   6 -16   99.10    6.00
   1   6 -16  105.66    6.44
  -1   6  16   89.70    5.95
   1   6 -16   99.05    6.16
   1   6 -16   92.66    5.97
   1   6 -15  398.93   13.22
   1   6 -15  421.15   13.63
   1   6 -15  407.85   12.90
  -1   6  15  423.18   13.49
   1   6 -15  398.75   13.13
   1   6 -14   72.40    5.14
   1   6 -14   84.22    5.46
   1   6 -14   84.70    5.13
   1   6 -14   73.14    5.43
  -1   6  14   75.80    5.08
   1   6 -14   83.06    5.25
   1   6 -13  208.04    8.84
   1   6 -13  221.44    9.17
   1   6 -13  225.38    8.40
   1   6 -13  212.86    9.37
  -1   6  13  207.74    8.47
   1   6 -13  223.92    8.71
   1   6 -12  528.63   14.22
   1   6 -12  551.60   15.73
   1   6 -12  518.97   15.32
   1   6 -12  546.85   13.91
   1   6 -12  544.60   15.93
  -1   6  12  553.47   14.76
   1   6 -12  508.25   14.45
   1   6 -11  304.24    9.56
   1   6 -11  317.51   11.04
   1   6 -11  316.28   10.94
   1   6 -11  320.82    9.39
   1   6 -11  309.47   11.02
  -1   6  11  302.13    9.82
   1   6 -11  302.32    9.95
   1   6 -10   72.53    4.89
   1   6 -10   81.39    5.04
  -1   6  10   76.56    4.31
   1   6 -10   70.27    3.98
   1   6 -10   84.14    4.13
   1   6  -9  742.47   16.51
   1   6  -9  678.03   18.30
   1   6  -9  744.81   17.55
  -1   6   9  730.69   16.82
   1   6  -9  731.07   18.41
   1   6  -9  752.10   16.16
  -1   6   8 1270.08   25.37
   1   6  -8 1270.88   24.47
   1   6  -8 1254.07   24.76
   1   6  -8 1260.25   27.63
   1   6  -8 1289.81   26.45
  -1   6   8 1242.94   25.22
  -1   6   8 1266.94   25.17
   1   6  -8 1217.72   26.82
  -1   6   7  693.43   15.75
   1   6  -7  717.92   14.81
   1   6  -7  702.33   15.03
   1   6  -7  700.42   17.76
   1   6  -7  721.78   16.79
  -1   6   7  680.63   15.32
  -1   6   7  694.16   15.30
   1   6  -7  700.33   17.07
   1   6  -6  850.32   18.72
  -1   6   6  816.96   17.64
   1   6  -6  817.42   16.21
   1   6  -6  810.64   16.41
   1   6  -6  816.94   19.56
  -1   6   6  817.53   16.86
  -1   6   6  799.63   16.67
   1   6  -6  791.37   18.47
  -1   6   6  796.61   16.67
  -1   6   5  619.46   13.00
   1   6  -5  610.67   12.48
   1   6  -5  618.90   12.69
   1   6  -5  612.92   14.75
  -1   6   5  625.56   13.03
  -1   6   5  598.30   14.12
  -1   6   5  605.69   13.67
  -1   6   4 1927.79   35.51
   1   6  -4 1903.97   33.38
  -1   6   4 1989.78   33.93
  -1   6   4 1906.72   33.84
   1   6  -4 1879.89   35.94
   1   6  -4 1892.38   33.53
  -1   6   4 1848.76   35.74
   1   6  -3  606.03   13.76
  -1   6   3  611.39   13.94
  -1   6   3  604.09   11.88
   1   6  -3  581.35   11.66
  -1   6   3  609.31   11.91
  -1   6   3  615.55   13.85
   1   6  -3  578.09   11.55
  -1   6   2 1239.66   25.01
   1   6  -2 1252.36   22.58
  -1   6   2 1282.74   22.70
   1   6  -2 1298.72   24.82
  -1   6   2 1305.61   22.74
   1   6  -2 1271.01   26.75
  -1   6   2 1312.02   25.58
  -1   6   2 1264.87   25.38
   1   6  -2 1292.90   22.53
  -1   6   1  633.60   14.52
   1   6  -1  631.83   11.83
   1   6  -1  617.76   13.58
  -1   6   1  656.46   14.94
  -1   6   1  640.05   14.65
   1   6  -1  625.89   11.90
  -1   6   1  639.78   11.85
  -1   6   1  650.82   11.89
   1   6  -1  653.49   15.73
  -1   6   0 1132.93   23.16
   1   6   0 1144.12   20.02
  -1   6   0 1105.04   23.11
  -1   6   0 1144.37   23.44
  -1   6   0 1125.18   19.83
  -1   6   0 1148.57   19.88
   1   6   0 1128.81   21.52
   1   6   0 1136.85   23.97
   1   6   0 1131.38   20.10
   1   6   1 1388.05   27.51
   1   6   1 1365.56   23.83
  -1   6  -1 1387.30   27.33
  -1   6  -1 1334.33   26.98
  -1   6  -1 1305.05   26.80
  -1   6  -1 1335.65   23.49
   1   6   1 1368.11   23.74
  -1   6  -1 1351.14   23.46
   1   6   1 1327.50   24.59
   1   6   2  837.41   18.37
   1   6   2  830.42   15.31
  -1   6  -2  821.85   18.40
  -1   6  -2  806.59   18.12
   1   6   2  799.84   15.41
  -1   6  -2  812.44   15.01
   1   6   2  821.48   15.40
  -1   6  -2  813.73   15.03
  -1   6  -2  817.19   18.48
  -1   6  -3 1436.35   25.64
  -1   6  -3 1452.59   29.26
   1   6   3 1443.92   25.90
   1   6   3 1488.13   28.67
   1   6   3 1438.55   28.45
  -1   6  -3 1409.82   28.80
   1   6   3 1446.86   25.28
   1   6   3 1439.65   26.06
  -1   6  -3 1429.58   25.62
  -1   6  -3 1468.42   29.20
   1   6   4 1638.21   29.58
  -1   6  -4 1604.13   32.21
   1   6   4 1610.39   27.95
  -1   6  -4 1629.33   29.14
   1   6   4 1644.86   31.34
   1   6   4 1636.06   31.42
  -1   6  -4 1619.57   29.11
  -1   6  -4 1624.28   32.61
  -1   6  -4 1654.82   29.37
   1   6   5 1219.37   21.63
  -1   6  -5 1235.07   26.16
   1   6   5 1233.46   24.35
   1   6   5 1239.39   24.52
  -1   6  -5 1210.73   22.93
  -1   6  -5 1179.01   25.56
   1   6   5 1220.60   21.03
  -1   6  -5 1211.51   22.92
   1   6   5 1230.67   23.41
  -1   6  -5 1229.01   23.17
   1   6   6  520.63   12.02
  -1   6  -6  502.16   11.59
  -1   6  -6  517.32   11.74
  -1   6  -6  504.70   11.57
   1   6   6  505.65   12.30
   1   6   6  501.93   12.17
  -1   6  -6  517.30   13.80
  -1   6  -6  521.85   13.67
  -1   6  -6  497.43   13.94
   1   6   6  511.63    9.38
   1   6   7  548.91   13.01
   1   6   7  552.65   12.65
   1   6   7  531.99   12.44
  -1   6  -7  527.93   14.47
  -1   6  -7  542.08   12.61
  -1   6  -7  542.07   12.69
  -1   6  -7  551.37   14.46
  -1   6  -7  549.07   12.61
  -1   6  -8 2460.56   44.70
   1   6   8 2540.33   43.99
  -1   6  -8 2469.18   44.81
  -1   6  -8 2520.54   44.88
   1   6   8 2493.12   43.83
   1   6   8 2418.79   45.28
   1   6   9  484.41   12.81
  -1   6  -9  490.62   12.49
  -1   6  -9  478.54   12.35
  -1   6  -9  479.06   12.35
   1   6   9  497.09   11.17
   1   6   9  480.42   11.00
  -1   6 -10  257.73    8.49
  -1   6 -10  259.63    8.49
   1   6  10  252.15    6.76
  -1   6 -10  253.86    8.38
  -1   6 -11  413.84   12.18
  -1   6 -11  422.55   12.03
  -1   6 -11  424.38   13.61
  -1   6 -11  408.28   11.77
  -1   6 -11  407.83   11.77
  -1   6 -12 1817.97   36.34
  -1   6 -12 1851.87   37.00
  -1   6 -12 1807.90   36.53
  -1   6 -12 1781.17   38.42
  -1   6 -13  507.48   14.40
  -1   6 -13  528.61   14.85
  -1   6 -13  476.25   15.41
  -1   6 -13  492.55   15.32
  -1   6 -13  486.41   14.01
  -1   6 -14  117.07    6.28
  -1   6 -14  111.32    6.32
  -1   6 -14  110.79    6.84
  -1   6 -14  115.37    6.81
  -1   6 -14  115.01    6.12
  -1   6 -15  255.08   10.18
  -1   6 -15  272.88   10.57
  -1   6 -15  257.12   10.93
  -1   6 -15  262.43   10.82
  -1   6 -15  240.15    9.64
  -1   6 -16  631.51   18.10
  -1   6 -16  636.36   18.34
  -1   6 -16  630.77   19.09
  -1   6 -16  628.00   18.85
  -1   6 -16  647.67   17.82
  -1   6 -17   65.60    5.60
  -1   6 -17   64.83    5.44
  -1   6 -17   52.44    4.85
  -1   6 -17   64.36    5.29
  -1   6 -18   29.57    3.98
  -1   6 -18   29.98    3.95
  -1   6 -18   42.47    4.61
  -1   6 -18   32.44    3.89
  -1   6 -19  122.30    7.93
  -1   6 -19  132.09    8.14
  -1   6 -19  148.51    8.45
  -1   6 -19  119.37    7.65
  -1   6 -20  232.21   11.20
  -1   6 -20  213.25   10.78
  -1   6 -20  217.38   10.64
  -1   6 -20  231.06   10.97
  -1   6 -21  260.48   12.12
  -1   6 -21  262.89   12.24
  -1   6 -21  246.09   11.69
  -1   6 -21  271.12   12.26
  -1   6 -22   18.26    3.61
  -1   6 -22   19.76    3.70
  -1   6 -22   21.54    3.85
  -1   6 -23  133.49    8.85
  -1   6 -23  135.47    8.89
  -1   6 -23  136.54    8.99
  -1   6 -24  186.84   10.62
  -1   6 -24  197.10   11.13
  -1   6 -24  203.80   11.23
  -1   6 -25  163.04   10.15
  -1   6 -25  159.08   10.17
  -1   6 -25  160.38   10.19
   1   7 -24    4.66    2.26
   1   7 -24    3.64    2.10
   1   7 -24    8.28    2.98
   1   7 -24    4.10    2.65
   1   7 -23  242.40   10.89
   1   7 -23  263.70   13.13
   1   7 -23  263.81   11.38
   1   7 -23  254.76   12.82
   1   7 -22    2.90    2.12
   1   7 -22    4.28    2.18
   1   7 -22    5.32    2.50
   1   7 -22    3.38    2.34
   1   7 -21  185.94    9.40
   1   7 -21  205.02    9.97
   1   7 -21  194.36   10.81
   1   7 -21  201.19    9.72
   1   7 -20   20.77    3.27
   1   7 -20   13.13    3.01
   1   7 -20   17.14    3.02
   1   7 -20   16.78    3.08
   1   7 -19  606.49   17.89
   1   7 -19  564.44   18.06
  -1   7  19  612.39   18.60
   1   7 -19  580.18   17.85
   1   7 -18   68.52    5.31
  -1   7  18   65.90    5.43
   1   7 -18   53.35    5.05
   1   7 -18   63.04    5.26
   1   7 -17  403.21   13.20
   1   7 -17  377.63   13.56
   1   7 -17  365.69   14.23
  -1   7  17  379.88   13.45
   1   7 -17  385.01   13.72
  -1   7  16  148.41    7.70
   1   7 -16  158.81    7.63
   1   7 -16  153.81    8.06
   1   7 -16  168.09    8.52
   1   7 -16  163.17    7.94
   1   7 -16  163.87    8.83
   1   7 -15  877.90   24.04
  -1   7  15  947.84   22.89
   1   7 -15  919.88   22.67
   1   7 -15  924.54   22.14
   1   7 -15  896.02   23.52
   1   7 -15  911.94   23.48
  -1   7  14    2.87    1.53
   1   7 -14    5.08    1.98
   1   7 -14    4.74    1.79
   1   7 -14    4.52    1.80
   1   7 -14    3.57    1.44
   1   7 -14    3.68    1.72
   1   7 -13  496.75   14.41
   1   7 -13  511.85   15.96
   1   7 -13  515.40   15.93
   1   7 -13  496.38   15.55
   1   7 -13  517.67   14.12
  -1   7  13  503.23   14.36
  -1   7  12    8.45    1.74
   1   7 -12    5.46    1.83
   1   7 -12   10.57    2.23
   1   7 -12    9.10    1.87
   1   7 -12    8.66    1.65
   1   7 -12    7.06    1.55
   1   7 -12    7.41    1.97
   1   7 -11 1152.88   24.25
   1   7 -11 1150.68   26.76
  -1   7  11 1155.61   24.73
   1   7 -11 1171.24   24.86
   1   7 -11 1121.94   23.66
   1   7 -11 1113.06   26.72
   1   7 -11 1125.70   26.99
   1   7 -10  267.80    8.43
   1   7 -10  271.45   10.13
  -1   7  10  274.17    8.81
   1   7 -10  274.25    8.88
   1   7 -10  275.81   10.54
   1   7 -10  258.13   10.46
   1   7 -10  269.73    8.14
   1   7  -9  698.48   15.44
   1   7  -9  712.60   18.94
   1   7  -9  712.42   18.82
   1   7  -9  688.00   18.04
  -1   7   9  695.12   16.37
   1   7  -9  691.93   16.27
  -1   7   9  708.30   16.21
   1   7  -9  696.81   15.80
   1   7  -8  132.27    5.02
   1   7  -8  149.29    7.19
   1   7  -8  125.54    6.64
   1   7  -8  137.02    4.93
  -1   7   8  136.44    5.31
   1   7  -8  127.32    6.28
  -1   7   8  131.88    5.50
   1   7  -7  879.68   18.06
   1   7  -7  904.65   21.95
   1   7  -7  877.70   21.69
  -1   7   7  915.44   19.47
  -1   7   7  884.02   18.46
   1   7  -7  858.64   20.52
   1   7  -7  897.86   17.83
  -1   7   6   41.06    2.91
  -1   7   6   41.99    2.78
   1   7  -6   39.73    2.21
   1   7  -6   46.79    2.44
   1   7  -6   36.73    3.55
   1   7  -6   43.98    3.82
  -1   7   6   44.70    2.51
   1   7  -6   38.52    3.16
  -1   7   6   41.99    2.47
  -1   7   5  373.04    8.75
   1   7  -5  374.86    8.33
  -1   7   5  372.81    9.99
  -1   7   5  371.61    8.73
   1   7  -5  377.45   10.80
   1   7  -5  372.51    8.46
  -1   7   5  351.44   10.17
   1   7  -4  298.17    8.90
   1   7  -4  280.92    6.64
   1   7  -4  274.46    6.50
  -1   7   4  296.73    6.95
  -1   7   4  286.58    8.56
  -1   7   4  299.25    6.95
  -1   7   4  278.91    8.58
  -1   7   3  259.45    6.09
  -1   7   3  275.73    8.37
   1   7  -3  258.22    5.96
   1   7  -3  277.64    9.67
   1   7  -3  268.65    9.49
  -1   7   3  264.58    7.87
   1   7  -3  257.80    5.88
  -1   7   3  269.26    8.25
  -1   7   3  270.61    6.18
   1   7  -3  258.85    8.04
  -1   7   2  237.23    5.29
  -1   7   2  234.79    7.70
  -1   7   2  229.92    5.27
  -1   7   2  248.54    7.91
   1   7  -2  240.39    8.75
   1   7  -2  231.39    8.52
  -1   7   2  229.96    7.40
   1   7  -2  220.30    7.05
   1   7  -2  225.37    5.17
   1   7  -2  228.90    5.11
   1   7  -1  207.55    4.67
   1   7  -1  212.22    6.55
  -1   7   1  224.06    7.58
   1   7  -1  215.21    4.78
  -1   7   1  219.63    7.26
  -1   7   1  208.68    7.24
   1   7  -1  205.74    8.01
   1   7  -1  197.97    7.85
  -1   7   1  215.19    4.70
  -1   7   1  214.43    4.69
   1   7   0    7.97    1.55
  -1   7   0   11.79    1.70
   1   7   0    9.95    1.72
  -1   7   0   10.52    1.69
   1   7   0    8.65    0.74
   1   7   0    8.03    0.72
  -1   7   0    9.63    0.70
   1   7   0   10.64    1.25
  -1   7   0   10.36    0.70
  -1   7   0    6.79    1.32
  -1   7  -1  306.96    9.44
   1   7   1  300.96    9.70
   1   7   1  316.22    9.92
  -1   7  -1  304.38    9.55
  -1   7  -1  290.18    9.14
   1   7   1  300.80    7.66
   1   7   1  308.48    6.40
   1   7   1  301.01    6.43
  -1   7  -1  295.28    6.08
  -1   7  -1  306.34    6.13
  -1   7  -2  210.34    7.66
  -1   7  -2  209.72    4.76
  -1   7  -2  218.71    7.84
   1   7   2  208.52    5.07
   1   7   2  204.86    7.62
   1   7   2  198.58    7.47
  -1   7  -2  208.02    4.78
   1   7   2  203.30    5.62
  -1   7  -2  209.12    7.51
  -1   7  -3  148.32    4.14
  -1   7  -3  148.93    6.40
   1   7   3  149.54    6.28
   1   7   3  143.21    6.08
   1   7   3  146.42    4.22
  -1   7  -3  140.51    6.14
  -1   7  -3  139.89    3.90
   1   7   3  143.85    4.20
   1   7   3  143.03    4.78
  -1   7  -3  149.06    6.43
  -1   7  -3  143.93    3.90
  -1   7  -4  387.74    8.50
   1   7   4  386.35   10.95
   1   7   4  385.85   10.85
  -1   7  -4  386.00    8.70
   1   7   4  388.44    8.88
   1   7   4  384.31    8.17
  -1   7  -4  374.31   11.29
  -1   7  -4  386.18   11.67
   1   7   4  391.14    8.90
  -1   7  -4  380.91    8.45
  -1   7  -5   74.72    3.09
   1   7   5   75.39    2.77
  -1   7  -5   66.59    4.47
   1   7   5   77.29    4.17
  -1   7  -5   76.73    3.23
   1   7   5   84.09    4.28
   1   7   5   78.93    3.36
  -1   7  -5   72.00    4.46
   1   7   5   75.50    2.48
  -1   7  -5   71.67    3.02
  -1   7  -6  125.54    4.46
   1   7   6  126.27    3.41
  -1   7  -6  128.27    6.38
   1   7   6  129.43    5.43
  -1   7  -6  125.71    4.57
   1   7   6  124.53    5.27
   1   7   6  123.83    4.69
  -1   7  -6  130.65    6.21
   1   7   6  128.95    3.28
  -1   7  -6  112.66    4.31
  -1   7  -7   95.61    5.56
   1   7   7   86.51    4.09
  -1   7  -7   87.86    5.20
   1   7   7   87.72    4.31
  -1   7  -7   93.19    4.07
  -1   7  -7   90.20    3.94
   1   7   7   94.71    4.42
  -1   7  -7   88.86    3.94
  -1   7  -8  404.21   12.82
  -1   7  -8  398.03   10.35
  -1   7  -8  386.01   12.31
   1   7   8  407.41   10.50
  -1   7  -8  390.26   10.32
   1   7   8  405.64   10.40
  -1   7  -8  367.72   10.10
  -1   7  -9   86.88    4.32
  -1   7  -9   87.76    5.42
   1   7   9   93.52    4.16
  -1   7  -9   92.38    4.48
  -1   7  -9   85.88    4.46
   1   7   9   87.49    4.02
  -1   7  -9   91.34    4.48
  -1   7 -10   68.46    3.99
  -1   7 -10   70.56    5.01
  -1   7 -10   73.67    4.19
   1   7  10   74.43    3.54
  -1   7 -10   75.42    4.24
  -1   7 -10   74.46    4.31
  -1   7 -11   81.65    4.64
  -1   7 -11   85.62    4.67
  -1   7 -11   71.66    4.48
  -1   7 -11   80.52    4.53
  -1   7 -12 1022.47   22.79
  -1   7 -12 1000.70   25.47
  -1   7 -12 1009.06   22.98
  -1   7 -12 1040.33   23.49
  -1   7 -13  119.03    6.00
  -1   7 -13  122.02    7.43
  -1   7 -13  131.67    6.44
  -1   7 -13  126.82    6.55
  -1   7 -14  363.05   11.62
  -1   7 -14  328.74   13.02
  -1   7 -14  351.02   11.73
  -1   7 -14  361.05   12.12
  -1   7 -15  350.49   13.40
  -1   7 -15  339.79   11.88
  -1   7 -15  356.97   12.28
  -1   7 -15  340.19   12.97
  -1   7 -15  337.10   11.56
  -1   7 -16  729.24   21.64
  -1   7 -16  740.50   20.30
  -1   7 -16  759.90   20.23
  -1   7 -16  750.45   19.76
  -1   7 -16  761.45   21.60
  -1   7 -17   15.92    3.04
  -1   7 -17   11.30    2.55
  -1   7 -17   18.92    3.08
  -1   7 -17   12.85    2.83
  -1   7 -18  303.93   13.24
  -1   7 -18  320.87   13.41
  -1   7 -18  342.20   12.91
  -1   7 -18  326.79   12.62
  -1   7 -19   74.07    6.36
  -1   7 -19   65.69    6.01
  -1   7 -19   73.51    5.97
  -1   7 -19   73.37    6.03
  -1   7 -20  202.20   10.69
  -1   7 -20  203.95   10.69
  -1   7 -20  187.96    9.71
  -1   7 -20  202.67   10.33
  -1   7 -21   77.65    6.80
  -1   7 -21   79.03    6.75
  -1   7 -21   72.67    6.37
  -1   7 -21   68.33    6.15
  -1   7 -22  350.00   14.80
  -1   7 -22  322.57   14.29
  -1   7 -22  329.56   13.89
  -1   7 -23   21.44    4.11
  -1   7 -23   23.83    4.31
  -1   7 -23   18.67    3.92
  -1   7 -24   94.51    7.72
  -1   7 -24   92.55    7.62
  -1   7 -24   90.92    7.64
   1   8 -23   93.45    7.91
   1   8 -23   96.24    7.09
   1   8 -23   95.45    7.06
   1   8 -23   97.96    7.71
   1   8 -22   71.19    6.06
   1   8 -22   74.22    6.13
   1   8 -22   78.01    7.16
   1   8 -21   82.58    7.15
   1   8 -21   69.38    5.92
   1   8 -21   73.42    6.16
   1   8 -21   69.27    5.74
   1   8 -20    4.70    2.11
   1   8 -20    4.22    2.03
   1   8 -20    7.77    2.35
   1   8 -20    4.79    2.53
   1   8 -19   18.67    3.58
   1   8 -19   16.32    2.79
   1   8 -19   21.76    3.75
   1   8 -19   21.98    3.50
   1   8 -19   20.89    3.55
   1   8 -18   69.29    5.25
   1   8 -18   71.76    5.93
   1   8 -18   72.08    6.29
   1   8 -18   74.45    6.01
   1   8 -17  259.62   11.61
   1   8 -17  260.28   11.45
   1   8 -17  269.32   10.40
   1   8 -17  283.36   12.37
  -1   8  17  283.50   11.09
   1   8 -16   62.77    4.93
   1   8 -16   68.44    4.91
   1   8 -16   59.74    5.28
   1   8 -16   72.31    5.83
  -1   8  16   57.36    4.69
   1   8 -16   65.27    5.71
  -1   8  15   31.42    3.45
   1   8 -15   28.45    3.68
   1   8 -15   31.32    4.02
   1   8 -15   31.69    3.91
   1   8 -15   34.63    3.43
   1   8 -15   31.59    3.43
  -1   8  14   49.16    4.04
   1   8 -14   44.68    4.60
   1   8 -14   48.26    3.82
   1   8 -14   48.62    4.08
   1   8 -14   54.40    4.92
   1   8 -14   50.07    4.97
   1   8 -13  736.03   18.32
   1   8 -13  701.82   20.44
   1   8 -13  715.69   20.44
  -1   8  13  733.23   18.36
   1   8 -13  727.04   17.73
   1   8 -13  715.26   20.31
   1   8 -12   98.09    6.35
   1   8 -12   97.21    5.32
   1   8 -12   98.42    6.49
   1   8 -12   95.52    6.37
  -1   8  12  106.44    5.46
   1   8 -12   98.27    4.85
   1   8 -12   99.13    5.06
   1   8 -11   99.49    6.17
   1   8 -11   99.84    4.64
   1   8 -11   99.24    5.13
   1   8 -11   92.21    6.27
   1   8 -11   99.93    6.42
   1   8 -11   93.82    4.75
  -1   8  11   95.92    4.98
   1   8 -10  542.70   12.87
   1   8 -10  538.45   13.73
  -1   8  10  538.62   13.55
  -1   8  10  538.61   13.79
   1   8 -10  524.76   15.66
   1   8 -10  512.08   16.19
   1   8 -10  542.30   16.60
   1   8 -10  536.14   13.18
   1   8  -9  171.61    5.78
   1   8  -9  160.31    6.18
  -1   8   9  163.53    6.07
  -1   8   9  164.93    6.47
   1   8  -9  156.76    7.47
   1   8  -9  164.35    8.23
   1   8  -9  165.05    8.18
   1   8  -9  158.68    5.80
   1   8  -8  873.98   17.76
   1   8  -8  877.34   18.65
  -1   8   8  885.22   18.48
  -1   8   8  860.41   19.36
   1   8  -8  864.69   21.12
   1   8  -8  860.42   22.26
   1   8  -8  893.59   22.66
   1   8  -8  855.07   18.00
   1   8  -7  795.56   16.04
   1   8  -7  800.09   16.88
  -1   8   7  809.14   16.70
  -1   8   7  799.31   18.14
   1   8  -7  781.60   19.38
   1   8  -7  780.39   20.63
   1   8  -7  795.75   20.90
   1   8  -7  782.10   16.23
   1   8  -6 1680.44   33.54
   1   8  -6 1610.22   30.28
   1   8  -6 1663.18   29.55
  -1   8   6 1639.97   32.31
  -1   8   6 1622.46   30.11
   1   8  -6 1647.76   29.73
  -1   8   5  379.29    8.75
   1   8  -5  384.03    8.39
   1   8  -5  395.04   11.36
  -1   8   5  405.83   10.91
   1   8  -5  385.71    8.52
  -1   8   4  351.59   10.18
   1   8  -4  331.48    7.40
   1   8  -4  341.04    7.33
  -1   8   4  343.10   10.08
  -1   8   4  352.84    7.65
   1   8  -4  313.24   11.28
   1   8  -4  325.69   11.50
   1   8  -4  340.57   10.16
  -1   8   3  938.72   20.75
  -1   8   3  973.89   21.40
  -1   8   3 1009.37   21.69
   1   8  -3  972.66   17.50
  -1   8   3 1002.65   17.69
   1   8  -3  959.18   17.56
   1   8  -3  993.40   23.47
   1   8  -3 1027.65   23.80
   1   8  -3  977.44   21.11
  -1   8   2 1705.58   33.50
   1   8  -2 1745.02   29.32
  -1   8   2 1789.68   34.37
   1   8  -2 1700.62   29.36
   1   8  -2 1713.11   33.04
  -1   8   2 1710.88   33.85
  -1   8   2 1714.05   29.27
   1   8  -2 1714.32   35.86
   1   8  -2 1780.21   36.29
   1   8  -1  440.38   13.17
   1   8  -1  448.69   13.35
  -1   8   1  455.05   12.38
  -1   8   1  430.84   11.93
   1   8  -1  414.57    8.00
   1   8  -1  445.46   10.96
  -1   8   1  434.17   11.87
   1   8  -1  423.56    7.94
   1   8   0   86.78    2.25
   1   8   0  107.21    5.72
   1   8   0   95.81    5.41
   1   8   0   93.72    4.04
   1   8   0   84.05    2.24
  -1   8   0  101.30    5.00
  -1   8   0   82.55    4.60
  -1   8  -1 1016.00   22.48
   1   8   1 1041.09   21.13
  -1   8  -1  983.98   17.10
  -1   8  -1  989.37   22.22
   1   8   1 1026.84   19.98
  -1   8  -1  986.93   17.22
  -1   8  -1  990.34   17.14
   1   8   1 1006.63   17.44
   1   8   1 1060.96   23.41
   1   8   1 1022.59   23.15
   1   8   2 2365.19   44.56
   1   8   2 2204.17   44.06
  -1   8  -2 2281.87   38.16
   1   8   2 2212.19   38.58
  -1   8  -2 2292.72   38.18
  -1   8  -2 2282.89   43.95
   1   8   2 2289.33   41.53
  -1   8  -2 2251.81   38.40
   1   8   2 2291.69   40.38
  -1   8  -2 2307.54   43.71
   1   8   3 1489.74   30.44
  -1   8  -3 1425.03   25.18
   1   8   3 1459.83   25.71
  -1   8  -3 1453.63   25.25
  -1   8  -3 1443.71   30.55
   1   8   3 1430.08   27.45
  -1   8  -3 1421.62   30.07
   1   8   3 1444.73   26.52
  -1   8  -3 1457.37   25.51
   1   8   3 1449.04   30.14
  -1   8  -4  205.81    5.42
  -1   8  -4  205.36    5.21
   1   8   4  209.09    7.86
  -1   8  -4  210.59    5.24
   1   8   4  205.84    5.56
  -1   8  -4  202.41    8.05
   1   8   4  217.54    5.63
   1   8   4  205.42    6.09
  -1   8  -4  213.61    8.44
   1   8   4  210.98    7.97
   1   8   5 1196.73   25.87
  -1   8  -5 1205.30   22.29
  -1   8  -5 1236.36   26.78
  -1   8  -5 1211.35   22.58
  -1   8  -5 1217.90   22.33
   1   8   5 1196.97   22.48
  -1   8  -5 1192.39   27.12
   1   8   5 1202.97   21.93
   1   8   5 1186.88   25.68
  -1   8  -6 1176.59   22.50
  -1   8  -6 1189.19   22.71
   1   8   6 1153.96   20.99
   1   8   6 1165.40   21.28
  -1   8  -6 1170.89   26.81
   1   8   6 1174.68   25.01
  -1   8  -6 1179.21   22.30
  -1   8  -6 1180.83   22.32
   1   8   6 1165.29   24.85
  -1   8  -6 1147.10   26.21
  -1   8  -7 1375.30   26.27
  -1   8  -7 1370.46   30.68
   1   8   7 1401.67   28.34
   1   8   7 1386.99   23.85
  -1   8  -7 1352.37   26.24
  -1   8  -7 1364.93   30.17
  -1   8  -7 1353.50   26.58
   1   8   7 1377.97   28.11
  -1   8  -7 1406.49   26.49
   1   8   8  300.72    9.19
  -1   8  -8  312.05    8.86
  -1   8  -8  304.01    8.56
  -1   8  -8  293.74   10.79
   1   8   8  288.47    9.14
  -1   8  -8  328.24   11.71
  -1   8  -8  302.26    8.50
  -1   8  -8  300.55    8.49
   1   8   9  852.50   18.61
  -1   8  -9  852.29   18.41
  -1   8  -9  830.07   21.36
  -1   8  -9  829.37   21.88
   1   8   9  824.39   18.61
  -1   8  -9  852.09   18.79
  -1   8  -9  828.45   18.20
  -1   8  -9  840.08   18.31
  -1   8 -10 1157.91   23.96
  -1   8 -10 1091.42   26.83
  -1   8 -10 1105.99   27.34
   1   8  10 1155.20   23.47
  -1   8 -10 1161.21   23.93
  -1   8 -10 1107.11   23.61
  -1   8 -10 1162.58   24.36
  -1   8 -11  118.48    5.74
  -1   8 -11  118.91    5.54
  -1   8 -11  118.73    5.59
  -1   8 -11  121.16    5.55
  -1   8 -11  113.75    6.79
  -1   8 -12  424.83   14.36
  -1   8 -12  430.04   12.22
  -1   8 -12  400.64   12.10
  -1   8 -12  434.67   12.65
  -1   8 -13  474.69   13.57
  -1   8 -13  475.76   13.78
  -1   8 -13  512.92   14.39
  -1   8 -14  599.28   16.43
  -1   8 -14  593.22   18.79
  -1   8 -14  597.42   16.12
  -1   8 -14  604.45   16.73
  -1   8 -15  204.05    8.76
  -1   8 -15  198.95    8.42
  -1   8 -15  192.80    9.96
  -1   8 -15  206.63    8.93
  -1   8 -16  197.32   10.22
  -1   8 -16  214.63    9.30
  -1   8 -16  197.69    8.88
  -1   8 -16  191.66    8.55
  -1   8 -17   93.68    6.17
  -1   8 -17  101.30    6.51
  -1   8 -17  103.58    7.50
  -1   8 -18  191.03   10.46
  -1   8 -18  184.75    9.10
  -1   8 -18  201.22    9.63
  -1   8 -18  188.27   10.13
  -1   8 -19  190.89   10.49
  -1   8 -19  194.09    9.49
  -1   8 -19  177.28    9.28
  -1   8 -19  184.52   10.18
  -1   8 -20   68.06    6.39
  -1   8 -20   63.80    5.73
  -1   8 -20   69.95    5.86
  -1   8 -20   62.25    6.08
  -1   8 -21  155.33    9.80
  -1   8 -21  156.22    8.99
  -1   8 -21  149.69    8.91
  -1   8 -21  149.85    9.50
  -1   8 -22  167.92   10.46
  -1   8 -22  180.55   10.64
  -1   8 -22  176.74    9.82
  -1   8 -23  151.60    9.33
  -1   8 -23  157.87   10.12
  -1   8 -23  160.15   10.30
   1   9 -22   32.46    4.46
   1   9 -22   34.44    4.66
   1   9 -22   27.75    4.33
   1   9 -22   26.18    4.66
   1   9 -22   30.57    5.02
   1   9 -21  340.86   14.04
   1   9 -21  337.97   15.00
   1   9 -21  334.22   14.03
   1   9 -21  351.39   13.21
   1   9 -21  347.76   15.61
   1   9 -21  334.82   13.71
   1   9 -20    3.41    2.11
   1   9 -20    2.09    1.83
   1   9 -20    1.96    1.88
   1   9 -20    0.51    1.96
   1   9 -20    1.44    2.27
   1   9 -19    7.36    2.78
   1   9 -19   14.18    3.40
   1   9 -19    9.26    2.58
   1   9 -19    6.19    2.30
   1   9 -19    8.36    2.20
   1   9 -18    4.87    2.42
   1   9 -18    7.02    2.12
   1   9 -18    5.20    2.45
   1   9 -18    2.50    1.88
   1   9 -18    5.30    2.23
   1   9 -17  554.35   18.39
   1   9 -17  534.62   18.46
   1   9 -17  560.02   18.57
   1   9 -17  582.24   16.38
   1   9 -16   23.65    3.19
   1   9 -16   23.16    3.63
   1   9 -16   20.16    3.46
   1   9 -16   25.07    3.78
   1   9 -16   19.83    2.78
   1   9 -15   10.44    2.29
   1   9 -15    9.72    2.55
   1   9 -15    9.15    2.61
   1   9 -15   17.58    2.55
   1   9 -15    9.71    2.67
   1   9 -14  101.32    5.41
   1   9 -14   97.02    6.89
   1   9 -14   96.29    5.68
   1   9 -14   91.65    6.66
   1   9 -14  101.25    6.88
  -1   9  14  101.67    5.76
   1   9 -13  977.89   22.07
   1   9 -13  971.43   22.62
   1   9 -13  981.81   26.17
  -1   9  13 1015.65   22.80
   1   9 -13 1013.81   26.12
   1   9 -13  969.12   25.36
  -1   9  12   50.71    3.69
   1   9 -12   39.04    3.05
   1   9 -12   41.89    3.24
   1   9 -12   45.91    4.77
   1   9 -12   43.65    4.60
   1   9 -12   43.05    3.49
   1   9 -12   49.75    4.63
   1   9 -11   14.34    2.62
   1   9 -11   11.18    1.59
   1   9 -11    9.52    1.56
   1   9 -11    9.71    2.36
   1   9 -11   14.38    2.86
   1   9 -11   10.61    1.78
  -1   9  11   11.23    1.86
   1   9 -10  214.01    9.98
  -1   9  10  239.18    7.73
   1   9 -10  223.35    7.24
   1   9 -10  215.47   10.19
   1   9 -10  229.86    7.74
   1   9 -10  215.62    9.39
   1   9 -10  227.06    7.09
  -1   9  10  221.22    7.98
  -1   9   9 1355.87   25.97
   1   9  -9 1254.88   25.87
   1   9  -9 1285.99   25.34
   1   9  -9 1297.00   31.10
   1   9  -9 1272.93   30.72
   1   9  -9 1317.01   29.46
  -1   9   9 1257.28   26.86
   1   9  -9 1317.65   25.08
   1   9  -8   19.74    1.73
   1   9  -8   19.86    1.98
   1   9  -8   17.15    1.67
   1   9  -8   19.64    3.02
   1   9  -8   20.40    2.81
  -1   9   8   17.76    1.82
   1   9  -8   25.56    3.41
  -1   9   8   18.40    2.20
  -1   9   7  249.86    6.90
   1   9  -7  235.30    6.52
   1   9  -7  239.97    9.18
   1   9  -7  230.13    6.92
  -1   9   7  244.80    8.31
   1   9  -7  255.13    6.52
   1   9  -6  175.88    5.36
  -1   9   6  176.79    6.87
   1   9  -6  178.53    7.53
   1   9  -6  169.78    4.93
   1   9  -6  172.42    4.83
  -1   9   6  172.38    5.17
   1   9  -5  831.27   16.33
   1   9  -5  829.54   15.76
  -1   9   5  872.30   19.60
   1   9  -5  847.26   19.98
   1   9  -5  837.36   15.90
  -1   9   5  870.61   16.12
   1   9  -4   81.40    2.88
   1   9  -4   83.97    4.74
   1   9  -4   85.06    2.68
   1   9  -4   89.03    5.88
   1   9  -4   85.95    5.73
   1   9  -4   87.90    2.67
  -1   9   4   91.10    2.75
  -1   9   4   90.03    4.79
   1   9  -3   49.89    3.45
   1   9  -3   41.82    1.70
   1   9  -3   47.25    1.59
   1   9  -3   47.78    4.29
   1   9  -3   43.35    4.09
  -1   9   3   44.99    3.44
  -1   9   3   46.68    3.31
   1   9  -3   48.07    1.63
  -1   9   2  260.62    8.87
   1   9  -2  254.12   10.10
   1   9  -2  241.06    9.80
   1   9  -2  249.62    8.17
  -1   9   2  247.66    8.48
   1   9  -1  228.86    8.27
   1   9  -1  232.82    9.47
  -1   9   1  239.45    8.49
   1   9  -1  239.48    9.67
   1   9  -1  233.89    7.58
  -1   9   1  232.78    8.37
   1   9   0  170.03    6.01
  -1   9   0  165.57    6.99
  -1   9   0  154.91    6.81
   1   9   0  167.20    6.65
   1   9   0  173.03    7.92
   1   9   0  169.75    7.76
   1   9   1   22.31    2.28
  -1   9  -1   24.72    2.74
   1   9   1   25.21    2.97
   1   9   1   27.77    3.10
  -1   9  -1   26.71    2.79
   1   9   1   27.88    2.16
   1   9   2  388.80    9.66
  -1   9  -2  374.92   11.81
   1   9   2  398.00   12.63
  -1   9  -2  379.10   12.03
   1   9   2  386.60   10.52
   1   9   2  386.63   12.38
  -1   9  -3   38.66    1.56
   1   9   3   34.90    3.36
  -1   9  -3   41.42    1.48
   1   9   3   44.17    2.48
  -1   9  -3   42.92    3.62
  -1   9  -3   38.70    1.58
   1   9   3   39.62    3.56
  -1   9  -3   43.06    1.51
   1   9   3   41.24    2.76
  -1   9  -3   36.55    3.44
  -1   9  -4  140.42    3.91
  -1   9  -4  136.52    3.94
   1   9   4  149.72    6.96
  -1   9  -4  137.35    3.68
   1   9   4  145.82    6.78
  -1   9  -4  141.58    3.74
   1   9   4  143.01    4.61
  -1   9  -4  135.33    6.70
  -1   9  -4  143.30    7.00
   1   9   4  134.18    5.00
  -1   9  -5    3.65    1.57
   1   9   5    3.03    0.82
  -1   9  -5    2.00    0.64
  -1   9  -5    2.36    0.66
  -1   9  -5    4.71    0.77
   1   9   5    3.33    1.26
   1   9   5    4.89    1.45
  -1   9  -5    5.98    1.62
   1   9   5    3.87    0.79
  -1   9  -5    4.52    0.78
  -1   9  -6   62.34    2.79
  -1   9  -6   65.71    4.95
   1   9   6   63.13    2.76
  -1   9  -6   67.99    2.90
   1   9   6   71.18    2.71
  -1   9  -6   65.65    3.10
   1   9   6   60.50    4.24
   1   9   6   65.28    4.35
  -1   9  -6   67.38    4.82
  -1   9  -6   68.51    3.05
   1   9   7  189.65    4.74
  -1   9  -7  189.96    5.76
  -1   9  -7  176.54    5.92
  -1   9  -7  181.72    5.71
  -1   9  -7  179.09    5.78
  -1   9  -7  183.37    8.69
  -1   9  -7  197.52    8.61
   1   9   7  180.16    7.35
   1   9   7  190.83    7.57
   1   9   7  192.09    4.81
  -1   9  -8  181.52    6.28
  -1   9  -8  188.08    6.18
  -1   9  -8  186.08    6.05
  -1   9  -8  187.76    8.61
   1   9   8  183.45    7.33
   1   9   8  185.08    7.31
  -1   9  -8  183.71    8.77
  -1   9  -8  185.86    6.03
  -1   9  -9    5.85    1.27
  -1   9  -9    4.75    1.23
  -1   9  -9    4.45    1.23
  -1   9  -9    5.24    1.94
   1   9   9    5.80    1.47
  -1   9  -9    3.93    1.22
  -1   9  -9    5.04    1.84
  -1   9 -10  240.88    7.88
  -1   9 -10  247.26   10.39
  -1   9 -10  237.45    7.75
  -1   9 -10  250.28    8.23
  -1   9 -10  242.39    7.91
  -1   9 -10  240.68   10.61
  -1   9 -11  122.99    5.58
  -1   9 -11  112.46    6.91
  -1   9 -11  111.82    5.30
  -1   9 -11  124.81    5.77
  -1   9 -11  124.37    5.54
  -1   9 -11  117.81    7.43
  -1   9 -12  398.24   11.91
  -1   9 -12  440.86   14.93
  -1   9 -12  447.71   12.66
  -1   9 -12  427.95   12.08
  -1   9 -13  187.89    7.64
  -1   9 -13  183.44    9.33
  -1   9 -13  185.71    7.77
  -1   9 -13  179.20    7.39
  -1   9 -14  193.07    8.16
  -1   9 -14  204.27   10.07
  -1   9 -14  211.44    8.27
  -1   9 -14  220.47    8.81
  -1   9 -15   18.26    3.30
  -1   9 -15   13.38    2.43
  -1   9 -15   20.41    2.76
  -1   9 -15   19.82    2.84
  -1   9 -15   17.82    3.44
  -1   9 -16  432.37   13.89
  -1   9 -16  424.32   16.20
  -1   9 -16  437.45   13.64
  -1   9 -16  442.97   14.19
  -1   9 -17   17.75    3.31
  -1   9 -17   27.86    3.60
  -1   9 -17   20.29    3.07
  -1   9 -18  189.95    9.21
  -1   9 -18  181.34    8.87
  -1   9 -18  181.50   10.40
  -1   9 -19  136.73    7.99
  -1   9 -19  128.42    7.66
  -1   9 -19  130.41    8.95
  -1   9 -20  261.24   11.45
  -1   9 -20  271.37   11.78
  -1   9 -20  268.75   12.95
  -1   9 -20  285.94   13.55
  -1   9 -21  104.05    7.22
  -1   9 -21  100.36    7.98
  -1   9 -21   95.67    7.01
  -1   9 -21   91.63    7.77
  -1   9 -22   47.40    5.71
  -1   9 -22   43.35    5.67
  -1   9 -22   31.29    4.41
   1  10 -21  170.99   10.74
   1  10 -21  189.85   10.61
   1  10 -21  187.00   11.36
   1  10 -21  199.16    9.40
   1  10 -21  187.56   10.61
   1  10 -21  176.24    9.71
   1  10 -20   94.93    7.75
   1  10 -20   90.43    7.37
   1  10 -20   97.05    6.40
   1  10 -20   96.71    7.53
   1  10 -20  104.06    8.42
   1  10 -20   95.72    6.97
   1  10 -19   -0.48    2.15
   1  10 -19   -3.58    1.85
   1  10 -19   -0.91    2.11
   1  10 -19   -3.13    2.12
   1  10 -19    0.52    1.99
   1  10 -19   -0.70    2.31
   1  10 -18   27.54    4.32
   1  10 -18   24.82    3.25
   1  10 -18   30.93    4.38
   1  10 -18   31.54    4.42
   1  10 -18   27.00    3.68
   1  10 -17   75.82    6.47
   1  10 -17   55.12    5.72
   1  10 -17   69.30    4.90
   1  10 -17   63.15    6.09
   1  10 -17   56.48    4.89
   1  10 -16  112.82    6.07
   1  10 -16   97.86    7.41
   1  10 -16   99.95    7.54
   1  10 -16  101.40    6.10
   1  10 -15   47.44    5.08
   1  10 -15   43.94    5.01
   1  10 -15   50.51    5.43
   1  10 -15   47.20    5.28
   1  10 -15   51.65    3.94
   1  10 -15   44.07    4.00
   1  10 -14   49.64    4.99
   1  10 -14   38.63    4.67
   1  10 -14   42.37    4.85
   1  10 -14   48.94    5.17
   1  10 -14   38.15    3.26
   1  10 -14   35.34    3.41
   1  10 -13   11.48    2.71
   1  10 -13    7.60    1.67
   1  10 -13    6.27    2.29
   1  10 -13   11.43    2.71
   1  10 -13   12.09    2.93
   1  10 -13    9.55    1.94
   1  10 -12  378.18   11.41
   1  10 -12  419.81   11.28
   1  10 -12  418.32   10.92
   1  10 -12  378.07   14.70
   1  10 -12  382.63   14.88
   1  10 -12  410.53   15.09
   1  10 -12  394.43   14.27
   1  10 -11  258.02    8.57
   1  10 -11  276.20    8.31
   1  10 -11  265.02    7.96
   1  10 -11  253.94   11.57
   1  10 -11  266.90   11.94
   1  10 -11  263.00   10.98
   1  10 -11  268.67   11.72
   1  10 -10  330.77   12.80
   1  10 -10  312.28    9.27
   1  10 -10  310.50    8.81
   1  10 -10  328.19    8.71
   1  10 -10  326.57   13.04
  -1  10  10  305.51    9.93
   1  10 -10  325.83   13.18
   1  10 -10  309.37   11.83
   1  10  -9  259.21   11.05
   1  10  -9  250.06    7.74
   1  10  -9  264.24    7.47
   1  10  -9  264.01    7.23
   1  10  -9  267.74   11.62
  -1  10   9  256.95    8.88
   1  10  -9  234.04   11.02
   1  10  -9  250.95   10.26
   1  10  -8 1102.06   27.78
   1  10  -8 1172.80   21.99
  -1  10   8 1165.77   25.08
   1  10  -8 1178.46   27.06
   1  10  -8 1180.75   22.24
   1  10  -8 1123.36   22.69
   1  10  -8 1118.28   28.65
   1  10  -8 1172.17   29.14
   1  10  -7   82.81    5.29
  -1  10   7   70.46    4.33
   1  10  -7   67.63    5.30
   1  10  -7   68.48    3.18
   1  10  -7   67.88    2.85
   1  10  -7   68.01    2.93
   1  10  -6 1016.57   23.39
   1  10  -6  969.58   18.69
  -1  10   6  976.77   22.22
   1  10  -6  974.15   24.31
   1  10  -6  992.93   18.31
   1  10  -6  979.06   18.15
   1  10  -5  902.94   24.20
   1  10  -5  922.86   16.62
  -1  10   5  936.92   21.37
   1  10  -5  951.05   21.91
   1  10  -5  896.96   16.94
   1  10  -5  922.39   16.71
   1  10  -5  913.28   24.11
   1  10  -5  951.53   23.10
   1  10  -4  708.04   18.32
  -1  10   4  705.10   17.14
   1  10  -4  680.06   11.79
   1  10  -4  632.88   11.85
   1  10  -4  754.88   20.23
   1  10  -4  707.53   17.13
   1  10  -4  679.98   11.73
   1  10  -4  704.57   19.63
  -1  10   3  578.21   15.48
   1  10  -3  599.30   15.27
   1  10  -3  611.00   17.91
   1  10  -3  603.90   17.98
   1  10  -3  596.40   16.34
  -1  10   3  575.31   15.06
  -1  10   2  915.50   21.67
   1  10  -2  966.05   21.04
   1  10  -2  941.79   24.15
  -1  10   2  933.30   21.50
   1  10  -2  930.74   23.88
   1  10  -2  931.28   22.10
  -1  10   1  583.71   15.70
   1  10  -1  591.24   14.48
   1  10  -1  613.12   17.71
  -1  10   1  582.94   15.54
   1  10  -1  574.47   17.15
   1  10  -1  571.14   15.42
   1  10   0  268.94    8.39
  -1  10   0  265.28    9.62
  -1  10   0  270.32    9.73
   1  10   0  278.33   10.81
   1  10   0  267.45    9.23
  -1  10  -1  596.51   16.14
   1  10   1  609.08   14.05
   1  10   1  600.05   17.31
  -1  10  -1  562.08   15.95
   1  10   1  601.91   17.25
   1  10   1  589.80   15.02
   1  10   2  897.02   22.30
   1  10   2  868.15   18.32
  -1  10  -2  865.64   21.19
   1  10   2  850.46   21.90
  -1  10  -2  875.33   21.53
   1  10   2  859.31   19.36
   1  10   3 1000.81   23.93
  -1  10  -3  969.20   23.55
   1  10   3  958.19   20.64
   1  10   3  978.34   23.66
   1  10   3  967.27   19.71
  -1  10  -3  972.98   23.21
   1  10   4  180.85    8.12
  -1  10  -4  174.33    3.83
  -1  10  -4  175.47    3.98
   1  10   4  186.53    5.73
  -1  10  -4  188.34    8.21
  -1  10  -4  178.74    3.96
  -1  10  -4  172.94    3.86
  -1  10  -4  181.42    8.34
   1  10   4  187.18    6.29
   1  10   4  181.33    8.12
   1  10   5  695.01   14.99
  -1  10  -5  692.53   19.10
  -1  10  -5  684.82   12.98
  -1  10  -5  678.32   13.25
  -1  10  -5  702.80   13.22
   1  10   5  675.58   18.08
  -1  10  -5  699.81   12.99
  -1  10  -5  677.13   18.53
   1  10   5  695.49   18.33
   1  10   5  664.98   14.35
  -1  10  -6  669.54   19.02
   1  10   6  666.17   14.11
  -1  10  -6  670.58   13.33
   1  10   6  687.07   13.76
  -1  10  -6  665.58   13.68
   1  10   6  662.78   17.83
  -1  10  -6  681.28   13.32
   1  10   6  641.43   17.58
  -1  10  -6  683.90   18.67
  -1  10  -6  675.15   13.56
  -1  10  -7  948.72   18.59
   1  10   7  963.01   22.69
  -1  10  -7  940.57   24.39
   1  10   7  988.58   18.15
  -1  10  -7  944.49   19.03
  -1  10  -7  960.33   18.65
  -1  10  -7  960.70   18.85
   1  10   7  953.90   22.70
   1  10   7  953.67   18.09
  -1  10  -7  950.84   23.97
  -1  10  -8   12.86    1.52
  -1  10  -8    9.85    2.47
  -1  10  -8   12.94    1.60
  -1  10  -8   10.10    1.46
   1  10   8   10.43    2.06
   1  10   8    9.40    1.97
  -1  10  -8   10.31    1.41
  -1  10  -8    8.33    2.33
  -1  10  -9  216.12    6.94
  -1  10  -9  216.85    9.79
  -1  10  -9  225.97    6.89
   1  10   9  229.44    8.56
  -1  10  -9  212.38    7.07
  -1  10  -9  219.33    6.83
  -1  10  -9  201.32    9.87
  -1  10 -10  697.28   20.42
  -1  10 -10  737.95   16.45
  -1  10 -10  723.69   16.82
  -1  10 -10  736.20   16.49
  -1  10 -10  760.98   16.75
  -1  10 -10  725.38   21.22
  -1  10 -11  259.96   11.20
  -1  10 -11  263.06    8.35
  -1  10 -11  260.99    8.68
  -1  10 -11  267.18    8.48
  -1  10 -11  253.71    8.41
  -1  10 -11  257.48   11.55
  -1  10 -12  351.29   13.91
  -1  10 -12  336.80   10.34
  -1  10 -12  344.13   10.68
  -1  10 -12  350.84   10.39
  -1  10 -12  350.58   13.48
  -1  10 -13  147.61    8.87
  -1  10 -13  154.13    6.76
  -1  10 -13  159.83    7.01
  -1  10 -13  149.63    6.56
  -1  10 -13  165.21    9.02
  -1  10 -14  252.58    9.23
  -1  10 -14  251.81    9.41
  -1  10 -14  249.71    9.02
  -1  10 -14  234.30   11.19
  -1  10 -15  261.89    9.77
  -1  10 -15  268.28   10.05
  -1  10 -15  258.50    9.53
  -1  10 -15  250.19   11.81
  -1  10 -16   74.07    5.21
  -1  10 -16   69.23    5.17
  -1  10 -16   69.97    4.88
  -1  10 -16   76.34    6.52
  -1  10 -17  163.86   10.01
  -1  10 -17  152.28    7.93
  -1  10 -17  165.55    9.78
  -1  10 -17  163.76    8.00
  -1  10 -18  133.73    9.20
  -1  10 -18  131.16    7.51
  -1  10 -18  128.59    7.32
  -1  10 -19  303.61   14.24
  -1  10 -19  275.33   11.47
  -1  10 -19  290.55   11.84
  -1  10 -20   89.61    7.86
  -1  10 -20   95.90    6.73
  -1  10 -20   96.47    6.77
  -1  10 -21   81.28    7.57
  -1  10 -21   75.53    6.17
   1  11 -20   10.40    3.08
   1  11 -20   11.68    3.42
   1  11 -20    9.19    3.26
   1  11 -20    5.33    2.61
   1  11 -19  430.50   16.99
   1  11 -19  421.34   16.92
   1  11 -19  407.81   14.34
   1  11 -19  418.35   16.70
   1  11 -18   21.41    4.08
   1  11 -18   19.33    3.17
   1  11 -18   24.78    4.17
   1  11 -18   27.18    4.25
   1  11 -17   45.22    5.59
   1  11 -17   38.47    4.92
   1  11 -17   53.07    4.70
   1  11 -17   54.10    5.77
   1  11 -17   52.25    5.77
   1  11 -16   24.58    4.18
   1  11 -16   29.23    4.44
   1  11 -16   27.44    4.25
   1  11 -16   19.37    3.66
   1  11 -16   18.81    2.87
   1  11 -15  727.68   17.44
   1  11 -15  670.05   21.84
   1  11 -15  689.46   22.21
   1  11 -15  664.67   21.66
   1  11 -15  682.42   21.25
   1  11 -15  648.56   17.71
   1  11 -14    1.35    1.98
   1  11 -14    5.51    2.47
   1  11 -14    4.59    2.42
   1  11 -14    6.00    1.63
   1  11 -14    4.72    1.66
   1  11 -14    4.46    2.18
   1  11 -13   53.46    3.94
   1  11 -13   58.34    5.83
   1  11 -13   59.33    5.42
   1  11 -13   59.73    5.80
   1  11 -13   68.00    4.00
   1  11 -13   52.45    5.56
   1  11 -12   59.08    3.93
   1  11 -12   59.12    5.85
   1  11 -12   57.44    5.59
   1  11 -12   55.25    5.20
   1  11 -12   68.71    6.12
   1  11 -12   69.19    3.86
   1  11 -11  288.75   12.65
   1  11 -11  274.30    8.04
   1  11 -11  270.27   12.35
   1  11 -11  247.09   11.68
  -1  11  11  262.83    9.20
   1  11 -11  259.97    8.35
   1  11 -11  275.10   11.42
   1  11 -11  245.92    8.23
   1  11 -10   80.08    6.49
   1  11 -10   79.15    3.70
   1  11 -10   77.63    4.00
   1  11 -10   72.56    3.88
  -1  11  10   89.53    4.98
   1  11 -10   86.04    6.09
   1  11 -10   84.00    6.72
   1  11 -10   80.14    6.32
   1  11  -9   45.19    4.84
   1  11  -9   40.41    2.68
   1  11  -9   41.77    2.76
  -1  11   9   47.58    3.66
   1  11  -9   42.24    4.28
   1  11  -9   42.80    4.92
   1  11  -9   42.96    4.84
   1  11  -9   43.04    2.53
   1  11  -8   86.22    3.67
  -1  11   8   85.37    4.93
   1  11  -8   89.92    3.68
   1  11  -8   83.24    6.24
   1  11  -8   89.81    5.88
   1  11  -8   84.04    3.31
   1  11  -7  624.79   18.50
   1  11  -7  594.28   12.50
  -1  11   7  628.38   16.09
   1  11  -7  608.27   12.54
   1  11  -7  615.82   12.08
   1  11  -7  627.26   17.44
   1  11  -7  615.04   12.21
   1  11  -6  227.11    9.88
  -1  11   6  216.88    8.32
   1  11  -6  213.99    4.83
   1  11  -6  201.18    4.96
   1  11  -6  206.87    5.02
   1  11  -6  213.05    8.83
   1  11  -6  206.88    4.86
   1  11  -5   75.78    6.00
   1  11  -5   77.19    6.17
  -1  11   5   68.30    4.56
   1  11  -5   69.00    5.25
   1  11  -5   83.20    5.16
   1  11  -4  163.83    8.81
  -1  11   4  174.50    7.46
   1  11  -4  154.73    7.79
   1  11  -4  167.26    7.34
   1  11  -4  159.77    8.83
   1  11  -3  376.25   13.94
   1  11  -3  382.18   12.71
  -1  11   3  389.37   11.80
  -1  11   3  362.48   11.88
   1  11  -3  402.74   11.94
   1  11  -3  395.63   14.36
   1  11  -2  460.65   14.08
  -1  11   2  460.36   13.51
  -1  11   2  485.59   13.95
   1  11  -2  475.72   13.07
   1  11  -2  464.34   15.77
   1  11  -2  462.48   15.68
   1  11  -1   23.82    2.86
  -1  11   1   19.75    2.70
   1  11  -1   23.27    2.56
  -1  11   1   27.35    3.08
   1  11  -1   26.29    3.47
   1  11  -1   22.29    3.28
   1  11   0   33.04    2.80
  -1  11   0   27.53    3.11
   1  11   0   32.10    3.78
   1  11   0   30.72    3.71
   1  11   0   29.94    3.04
  -1  11   0   26.06    3.02
   1  11   1   93.68    5.08
  -1  11  -1   98.56    5.89
  -1  11  -1   85.22    5.46
   1  11   1   88.02    4.41
   1  11   1   94.23    6.27
   1  11   1   89.89    6.13
   1  11   2  181.04    7.08
  -1  11  -2  179.77    8.34
   1  11   2  176.29    8.64
   1  11   2  182.61    6.42
  -1  11  -2  177.18    8.06
   1  11   2  192.77    9.02
   1  11   3   24.83    2.17
  -1  11  -3   24.07    3.07
   1  11   3   23.15    3.18
   1  11   3   23.93    3.20
  -1  11  -3   18.74    2.84
   1  11   3   21.90    2.33
   1  11   4   90.56    4.44
  -1  11  -4  101.34    6.31
   1  11   4   95.25    6.08
  -1  11  -4   93.78    5.93
   1  11   4   92.21    4.04
   1  11   4   96.86    6.17
   1  11   5   18.21    1.91
  -1  11  -5   17.46    2.83
   1  11   5   21.29    2.98
   1  11   5   18.07    2.82
  -1  11  -5   22.49    3.08
   1  11   5   19.67    1.79
   1  11   6   60.44    3.14
  -1  11  -6   54.82    2.12
  -1  11  -6   56.39    2.25
   1  11   6   58.86    2.83
   1  11   6   59.06    4.77
  -1  11  -6   55.52    2.09
   1  11   6   58.96    4.67
  -1  11  -6   66.29    5.40
  -1  11  -6   58.32    4.86
  -1  11  -6   57.11    2.21
  -1  11  -7  101.90    3.48
   1  11   7  110.88    6.31
  -1  11  -7  102.99    3.46
  -1  11  -7   98.27    3.60
   1  11   7  109.22    3.75
   1  11   7   94.62    5.88
  -1  11  -7  106.64    6.65
   1  11   7  107.31    3.82
  -1  11  -7   95.15    6.64
   1  11   8  392.31   12.86
  -1  11  -8  424.55    9.50
  -1  11  -8  415.82   14.38
  -1  11  -8  400.56    9.40
  -1  11  -8  387.46   14.45
  -1  11  -8  401.72    9.74
  -1  11  -9   86.45    3.78
  -1  11  -9   85.68    6.23
  -1  11  -9   81.68    3.67
  -1  11  -9   87.76    6.61
  -1  11  -9   85.77    3.96
  -1  11 -10  191.49    6.39
  -1  11 -10  185.19    9.40
  -1  11 -10  185.86    6.25
  -1  11 -10  194.07    6.65
  -1  11 -10  199.59   10.15
  -1  11 -11   25.31    2.47
  -1  11 -11   27.07    2.50
  -1  11 -11   19.57    3.50
  -1  11 -11   27.33    3.89
  -1  11 -12   59.21    3.92
  -1  11 -12   56.58    3.75
  -1  11 -12   62.57    5.88
  -1  11 -12   60.25    5.52
  -1  11 -13  105.91    5.53
  -1  11 -13  105.14    5.38
  -1  11 -13  107.29    7.76
  -1  11 -13  125.32    7.95
  -1  11 -14  167.56    7.28
  -1  11 -14  149.06    9.03
  -1  11 -14  162.32    9.78
  -1  11 -14  163.35    7.04
  -1  11 -15    4.05    1.72
  -1  11 -15    1.69    1.46
  -1  11 -15    0.88    1.81
  -1  11 -15   -0.48    1.98
  -1  11 -16  114.95    8.11
  -1  11 -16  100.85    5.97
  -1  11 -17   47.25    4.29
  -1  11 -17   53.54    5.80
  -1  11 -18  209.06   11.49
  -1  11 -18  216.71    9.47
  -1  11 -19   52.53    4.96
  -1  11 -19   55.50    6.30
  -1  11 -19   67.25    6.63
   1  12 -18   21.85    4.18
   1  12 -18   12.78    3.44
   1  12 -18   17.56    3.94
   1  12 -18   14.30    3.69
   1  12 -17   20.07    3.96
   1  12 -17   14.66    3.52
   1  12 -17   15.69    3.62
   1  12 -17   13.85    3.50
   1  12 -16  117.42    8.67
   1  12 -16  126.02    9.12
   1  12 -16  111.37    8.11
   1  12 -16  124.23    8.90
   1  12 -15   27.07    4.32
   1  12 -15   31.60    4.84
   1  12 -15   34.98    4.90
   1  12 -15   33.88    4.60
   1  12 -14   52.88    5.81
   1  12 -14   51.92    5.90
   1  12 -14   50.72    5.43
   1  12 -14   59.04    6.05
   1  12 -13  128.58    8.91
   1  12 -13  113.99    8.25
   1  12 -13  113.32    7.64
   1  12 -13  116.04    8.34
   1  12 -12  206.20   11.34
   1  12 -12  229.31   11.47
   1  12 -12  223.00   10.59
   1  12 -12  207.24   11.23
   1  12 -11  183.47   10.47
   1  12 -11  196.07   10.41
   1  12 -11  179.78   10.45
  -1  12  11  201.62    7.93
   1  12 -11  175.22    9.29
   1  12 -10  135.79    8.85
   1  12 -10  140.18    8.59
   1  12 -10  155.34    9.44
  -1  12  10  144.57    6.63
   1  12 -10  145.98    8.21
   1  12  -9  234.20   11.66
   1  12  -9  232.02   11.02
  -1  12   9  238.05    8.84
   1  12  -9  238.98   10.35
   1  12  -9  230.04   11.64
   1  12  -8  511.02   17.19
   1  12  -8  511.50   16.02
  -1  12   8  521.12   14.53
   1  12  -7  298.30   12.21
  -1  12   7  280.22    9.90
   1  12  -7  280.28   10.95
   1  12  -6   44.23    4.59
   1  12  -6   40.03    4.76
   1  12  -6   50.81    5.31
  -1  12   6   48.58    3.90
   1  12  -6   50.28    4.33
   1  12  -5  159.08    9.17
   1  12  -5  162.93    8.44
   1  12  -5  171.77    9.55
  -1  12   5  159.86    7.34
   1  12  -5  159.95    7.57
   1  12  -4  669.88   20.91
   1  12  -4  660.34   19.21
   1  12  -4  683.43   21.26
   1  12  -4  724.58   18.45
  -1  12   4  730.65   18.40
   1  12  -3  450.72   14.54
   1  12  -3  483.01   13.80
  -1  12   3  428.21   13.61
   1  12  -3  490.72   16.83
  -1  12   3  464.30   13.63
   1  12  -3  479.59   16.52
   1  12  -2  255.74   10.05
  -1  12   2  260.62    9.88
   1  12  -2  249.15    9.02
   1  12  -2  240.53   11.25
  -1  12   2  256.00    9.59
   1  12  -2  232.73   10.97
   1  12  -1  454.43   14.00
  -1  12   1  458.89   14.15
   1  12  -1  460.64   12.97
   1  12  -1  474.99   16.29
  -1  12   1  453.86   14.00
   1  12  -1  455.10   15.89
   1  12   0  130.70    6.61
  -1  12   0  148.47    7.30
   1  12   0  133.59    6.01
   1  12   0  115.46    7.52
  -1  12   0  155.99    7.52
   1  12   0  138.47    8.09
   1  12   1  197.95    8.10
   1  12   1  209.26    7.48
  -1  12  -1  208.19    9.09
   1  12   1  207.52    9.95
  -1  12  -1  221.36    9.44
   1  12   1  212.49   10.05
   1  12   2  317.84   10.38
  -1  12  -2  327.24   11.87
   1  12   2  336.72    9.78
   1  12   2  340.19   12.96
  -1  12  -2  324.37   12.10
   1  12   2  331.50   12.77
   1  12   3  495.69   13.33
   1  12   3  514.76   12.64
  -1  12  -3  504.26   15.57
   1  12   3  511.87   16.44
  -1  12  -3  482.23   15.70
   1  12   3  496.88   16.23
   1  12   4  203.29    7.29
  -1  12  -4  206.04    9.63
   1  12   4  197.96    6.63
  -1  12  -4  215.57    9.50
   1  12   4  209.39    9.68
   1  12   4  204.36    9.49
   1  12   5  215.99    9.74
  -1  12  -5  220.20   10.25
  -1  12  -5  207.09    9.61
   1  12   5  222.33    9.95
   1  12   5  230.50    6.93
   1  12   5  224.36    7.32
   1  12   6  191.71    8.94
  -1  12  -6  184.20    9.04
   1  12   6  187.33    8.89
  -1  12  -6  179.84    9.27
   1  12   6  194.50    5.94
   1  12   6  186.97    6.22
  -1  12  -7  291.36   11.90
   1  12   7  299.52   11.48
  -1  12  -7  304.39   12.59
   1  12   7  305.28    7.68
   1  12   7  305.32    7.87
  -1  12  -8  316.36   13.18
  -1  12  -8  329.72   12.85
  -1  12  -9  236.06   11.33
  -1  12  -9  250.35   11.18
  -1  12 -10   41.86    4.68
  -1  12 -10   46.09    5.08
  -1  12 -11  191.49   10.54
  -1  12 -11  209.09   10.46
  -1  12 -12  387.43   15.46
  -1  12 -12  361.90   14.47
  -1  12 -13  156.99    9.79
  -1  12 -13  164.60    9.48
  -1  12 -14   41.01    5.28
  -1  12 -14   50.65    5.55
  -1  12 -15  192.38   11.22
  -1  12 -15  190.64   10.63
  -1  12 -16  173.93   10.76
  -1  12 -16  181.34   10.53
  -1  12 -17  137.15    9.24
  -1  12 -18    3.03    2.61
   1  13 -16   18.91    4.16
   1  13 -16   16.84    3.86
   1  13 -16   24.03    4.46
   1  13 -16   16.08    3.57
   1  13 -15  393.02   16.74
   1  13 -15  400.51   16.76
   1  13 -15  395.03   15.71
   1  13 -15  363.72   16.26
   1  13 -14    3.55    2.35
   1  13 -14    5.72    2.85
   1  13 -14    2.65    2.33
   1  13 -14    5.26    2.60
   1  13 -13  256.53   13.15
   1  13 -13  269.57   13.13
   1  13 -13  282.50   12.60
   1  13 -13  264.03   13.43
   1  13 -12   17.52    3.68
   1  13 -12   21.22    3.96
   1  13 -12   23.69    4.18
   1  13 -12   25.40    4.08
   1  13 -11  176.17   10.51
   1  13 -11  197.33   11.19
   1  13 -11  173.23    9.39
   1  13 -11  184.97   10.41
  -1  13  10   17.07    2.51
   1  13 -10   13.71    3.33
   1  13 -10   19.96    3.81
   1  13 -10   22.44    3.77
   1  13 -10   19.19    3.32
   1  13  -9  173.36    8.99
  -1  13   9  179.26    7.67
   1  13  -9  174.41    9.82
   1  13  -8    9.05    2.38
   1  13  -8   10.98    2.86
  -1  13   8    7.20    1.80
  -1  13   7  155.17    7.20
   1  13  -7  158.24    8.87
   1  13  -7  145.97    9.32
   1  13  -7  170.63   10.02
   1  13  -7  146.27    7.82
   1  13  -6   10.08    2.65
  -1  13   6    8.08    1.87
   1  13  -6    6.68    2.02
   1  13  -6    6.39    2.50
   1  13  -6   10.24    2.85
   1  13  -5  293.43   13.19
   1  13  -5  305.19   12.11
   1  13  -5  294.76   10.95
  -1  13   5  282.82   10.46
   1  13  -5  280.94   13.04
   1  13  -4  111.63    7.79
   1  13  -4   98.24    6.60
   1  13  -4  113.46    6.29
  -1  13   4  107.67    6.13
   1  13  -4  103.53    7.65
   1  13  -3   66.58    5.24
   1  13  -3   70.09    4.78
  -1  13   3   70.32    5.01
   1  13  -3   63.72    5.99
  -1  13   3   65.87    4.74
   1  13  -3   66.37    6.02
  -1  13   2   41.05    3.93
   1  13  -2   35.21    3.35
   1  13  -2   32.94    4.30
   1  13  -2   32.30    4.27
   1  13  -2   37.66    3.87
  -1  13   2   36.50    3.68
   1  13  -1   54.51    4.56
  -1  13   1   52.09    4.48
   1  13  -1   57.55    4.09
   1  13  -1   52.73    5.29
  -1  13   1   52.37    4.40
   1  13  -1   55.43    5.38
   1  13   0  162.62    7.65
   1  13   0  155.26    6.76
  -1  13   0  159.99    7.92
   1  13   0  168.50    9.34
  -1  13   0  169.55    8.17
   1  13   0  158.42    9.16
   1  13   1   35.09    3.11
  -1  13  -1   40.54    4.07
   1  13   1   37.13    4.38
   1  13   1   43.61    4.72
  -1  13  -1   39.35    4.05
   1  13   1   36.13    3.56
   1  13   2  163.26    7.20
  -1  13  -2  158.30    8.17
   1  13   2  162.27    6.53
   1  13   2  173.13    9.28
  -1  13  -2  158.05    8.26
   1  13   2  164.29    9.00
   1  13   3    6.88    1.74
  -1  13  -3    6.62    2.14
  -1  13  -3    9.78    2.32
   1  13   3    9.29    1.69
   1  13   3    6.93    2.19
   1  13   3    8.33    2.35
   1  13   4   95.32    6.69
   1  13   4   94.62    6.71
   1  13   4   96.87    4.98
[truncated: 761,757 more chars]
